# Supplementary material for: ALKBH4 Functions as a Suppressor of Colorectal Cancer Metastasis via Competitively Binding to WDR5
Source: Front Cell Dev Biol. 2020 May 14;8:293. doi: 10.3389/fcell.2020.00293 (PMC7240015; doi:10.3389/fcell.2020.00293)
Supplement: Supplementary file 2 [file Table_1.XLSX]

## Sheet: Table S1
Supplementary Table S1. RNA-seq analysis in HT29 cells after ALKBH4 shRNA and control shRNA transfection
Test_id	gene	baseMean	Log2(fold_change)	lfcSE	stat	pvalue
1	SLC2A3	961.527	1.54669	0.152655	10.1319	3.99e-24
2	RRM2	1626.94	1.48647	0.160704	9.24974	2e-20
3	SPTSSB	263.338	1.50636	0.193627	7.77973	7.27e-15
4	KIFC1	571.497	1.21626	0.16656	7.30226	2.83e-13
5	TCF19	214.53	1.47242	0.20779	7.08613	1.38e-12
6	ZWINT	499.743	1.20883	0.187883	6.43393	1.24e-10
7	CHAF1A	485.714	1.09061	0.170182	6.40849	1.47e-10
8	MAD2L1	404.239	1.19397	0.188016	6.35039	2.15e-10
9	ABCC3	3255.1	-1.10234	0.175209	-6.29159	3.14e-10
10	FAM64A	204.036	2.00681	0.319251	6.286	3.26e-10
11	PBK	317.782	1.16733	0.185126	6.30561	2.87e-10
12	CDC45	229.513	1.65889	0.273946	6.05554	1.4e-09
13	PFKFB4	764.004	1.08738	0.179871	6.04533	1.49e-09
14	HSPH1	6946.03	-1.14147	0.192135	-5.94102	2.83e-09
15	MCM2	1102.42	0.925064	0.155425	5.95183	2.65e-09
16	SLC2A1	7406.13	0.865075	0.146274	5.91406	3.34e-09
17	SKA3	184.982	1.15999	0.203011	5.71393	1.1e-08
18	HJURP	343.831	0.96747	0.170208	5.68404	1.32e-08
19	SPC24	360.785	2.03017	0.363027	5.59235	2.24e-08
20	DSCC1	228.177	1.06575	0.192859	5.52605	3.28e-08
21	MYBL2	481.78	1.64494	0.297927	5.5213	3.36e-08
22	ORC6	179.635	1.08762	0.197501	5.50692	3.65e-08
23	SPC25	118.574	1.40501	0.255618	5.49653	3.87e-08
24	TK1	2537.58	2.18522	0.397229	5.50114	3.77e-08
25	PRF1	415.098	1.50788	0.275841	5.46649	4.59e-08
26	APOL6	143.232	-1.65039	0.305932	-5.39462	6.87e-08
27	ADM	2753.37	1.47857	0.274977	5.37708	7.57e-08
28	DRAXIN	83.1108	1.38366	0.258609	5.35039	8.78e-08
29	DHRS2	369.872	1.67177	0.313498	5.33262	9.68e-08
30	CENPU	265.14	1.094	0.20726	5.2784	1.3e-07
31	E2F2	148.682	1.11661	0.212142	5.26348	1.41e-07
32	PRIM1	287.509	1.02683	0.195184	5.26082	1.43e-07
33	CDCA5	550.16	1.72824	0.330293	5.23245	1.67e-07
34	ASF1B	553.317	1.63954	0.315858	5.19076	2.09e-07
35	GINS2	370.564	1.88822	0.364125	5.18564	2.15e-07
36	TYMS	278.388	1.53249	0.296301	5.17206	2.32e-07
37	E2F1	336.711	1.80721	0.349913	5.16473	2.41e-07
38	CDCA3	206.008	1.50296	0.293042	5.1288	2.92e-07
39	CDK1	692.922	0.904457	0.176419	5.12677	2.95e-07
40	ID2	2375.85	0.974089	0.191491	5.08686	3.64e-07
41	MIR22HG	399.033	-1.18592	0.233507	-5.07874	3.8e-07
42	KIF2C	623	1.26914	0.250438	5.06766	4.03e-07
43	AURKB	538.263	1.9762	0.39478	5.00582	5.56e-07
44	MIR210HG	378.35	2.04794	0.409172	5.00508	5.58e-07
45	MCM3	1774.22	0.832881	0.167295	4.97851	6.41e-07
46	GPC3	62.8441	1.54612	0.311595	4.96194	6.98e-07
47	PKMYT1	335.916	1.36036	0.274578	4.95435	7.26e-07
48	TACC3	568.211	1.38579	0.28018	4.94608	7.57e-07
49	HKDC1	397.947	-0.952205	0.194045	-4.90712	9.24e-07
50	UBE2C	867.057	1.76002	0.358472	4.90979	9.12e-07
51	C12orf39	200.941	-1.13297	0.231464	-4.89481	9.84e-07
52	NRGN	454.63	2.14518	0.438333	4.89396	9.88e-07
53	MT1X	289.85	2.29158	0.470482	4.87071	1.11e-06
54	SKA1	239.536	1.31664	0.270568	4.86622	1.14e-06
55	RP11-474O21.5	69.7685	-2.09322	0.435432	-4.80723	1.53e-06
56	ANKRD37	176.537	1.29412	0.270848	4.77804	1.77e-06
57	NMU	349.399	1.99992	0.41879	4.77546	1.79e-06
58	RAD51	154.815	1.44891	0.303125	4.77992	1.75e-06
59	SPAG5	396.406	0.805668	0.168675	4.77646	1.78e-06
60	UPK1A-AS1	82.0894	2.26669	0.477448	4.74752	2.06e-06
61	CCNF	390.342	0.890268	0.189561	4.69647	2.65e-06
62	GRAMD1B	512.521	-1.24683	0.265874	-4.68955	2.74e-06
63	MT1XP1	137.153	2.29527	0.489265	4.69126	2.72e-06
64	NDC80	223.106	1.07463	0.229033	4.69205	2.7e-06
65	PTMAP5	4568.4	0.659463	0.141169	4.67143	2.99e-06
66	RP11-433M22.2	36.5	1.61454	0.345761	4.66953	3.02e-06
67	RMI2	157.22	1.56015	0.33471	4.6612	3.14e-06
68	AC061992.2	37.4301	-1.60707	0.345724	-4.64841	3.34e-06
69	CENPW	165.247	1.87319	0.40488	4.62652	3.72e-06
70	BNIP3	480.302	0.764412	0.16577	4.61127	4e-06
71	GCLM	986.324	-1.55071	0.337098	-4.60017	4.22e-06
72	DUSP1	1116.33	-0.742662	0.161796	-4.5901	4.43e-06
73	OGDHL	667.9	0.781392	0.17024	4.58995	4.43e-06
74	BIRC5	271.192	1.98556	0.433797	4.57717	4.71e-06
75	CENPN	204.929	0.968583	0.212619	4.55549	5.23e-06
76	CTSV	303.967	1.13351	0.248738	4.55704	5.19e-06
77	MT2P1	1003.04	2.29631	0.506092	4.53735	5.7e-06
78	TACSTD2	386.558	1.24487	0.274249	4.5392	5.65e-06
79	SNORD3A	542.989	2.52186	0.557955	4.51982	6.19e-06
80	RP11-3K24.1	12.9848	2.4941	0.554816	4.49537	6.94e-06
81	IFI6	832.054	1.88725	0.421986	4.47231	7.74e-06
82	MT1E	719.841	2.03076	0.454623	4.4669	7.94e-06
83	ME1	1002.6	-0.991478	0.222363	-4.45883	8.24e-06
84	RECQL4	982.429	1.44247	0.323327	4.46135	8.14e-06
85	TRAIP	190.294	1.45357	0.325806	4.46147	8.14e-06
86	CDT1	1619.25	1.71595	0.386025	4.44517	8.78e-06
87	FEN1	874.802	1.53183	0.344774	4.44301	8.87e-06
88	KIAA0101	231.474	1.22247	0.274847	4.4478	8.68e-06
89	LDHA	14462.4	0.98665	0.222405	4.43628	9.15e-06
90	MT1F	178.765	1.83632	0.414318	4.43215	9.33e-06
91	TMSB15A	78.5094	1.84453	0.416257	4.43124	9.37e-06
92	PCNA	1835.55	1.27154	0.287303	4.42576	9.61e-06
93	KCTD11	414.085	1.08066	0.244857	4.41344	1.02e-05
94	KIF22	869.019	1.49085	0.337872	4.41248	1.02e-05
95	MCM5	742.338	1.1766	0.267464	4.39908	1.09e-05
96	C4orf48	610.411	2.22804	0.507483	4.39037	1.13e-05
97	ADAMTS14	830.09	0.773641	0.176399	4.38576	1.16e-05
98	DDB2	1027.08	1.27898	0.291876	4.38194	1.18e-05
99	WDR62	183.747	0.987272	0.225496	4.37821	1.2e-05
100	HMGB2	1394.5	0.988449	0.225998	4.37371	1.22e-05
101	CCNB2	343.302	1.11255	0.254689	4.36828	1.25e-05
102	ENO2	4410.31	0.962982	0.220816	4.36101	1.29e-05
103	PIF1	108.804	0.98058	0.224816	4.3617	1.29e-05
104	POC1A	355.657	1.58122	0.362233	4.36519	1.27e-05
105	TROAP	412.905	1.31133	0.301178	4.35401	1.34e-05
106	CXCR4	90.5472	1.22113	0.280894	4.34728	1.38e-05
107	FOSB	1059.13	-0.838621	0.193171	-4.34135	1.42e-05
108	MOCOS	628.991	-0.797618	0.183808	-4.3394	1.43e-05
109	CORO1A	151.109	1.7005	0.392395	4.33363	1.47e-05
110	VRK1	518.321	1.06246	0.246551	4.30931	1.64e-05
111	LRRC45	597.843	1.50073	0.348676	4.3041	1.68e-05
112	ZSCAN31	265.028	-1.15547	0.268603	-4.30178	1.69e-05
113	UBE2S	1044.99	1.88217	0.438162	4.29561	1.74e-05
114	C17orf53	126.75	1.224	0.287404	4.25882	2.06e-05
115	C17orf89	672.899	1.99932	0.469938	4.25444	2.1e-05
116	CDC25A	156.609	1.11958	0.263217	4.25346	2.1e-05
117	TONSL	869.707	1.27251	0.299188	4.2532	2.11e-05
118	CDC20	746.166	1.42773	0.33586	4.25097	2.13e-05
119	POLE2	119.667	0.91197	0.215413	4.23358	2.3e-05
120	HILPDA	410.784	1.11946	0.265512	4.21622	2.48e-05
121	CDC6	923.535	0.671939	0.15985	4.20356	2.63e-05
122	GPI	11424.3	1.21846	0.289829	4.20407	2.62e-05
123	WDR54	1018.58	1.70126	0.404558	4.20524	2.61e-05
124	ORC1	166.548	0.90833	0.216523	4.19508	2.73e-05
125	RDM1	51.1747	1.71037	0.407717	4.19499	2.73e-05
126	AF127936.7	41.3243	-1.75211	0.418451	-4.18712	2.83e-05
127	KISS1R	66.0607	1.48424	0.356248	4.16632	3.1e-05
128	RAD54L	160.281	1.24831	0.299674	4.16557	3.11e-05
129	UHRF1	439.973	0.733485	0.176102	4.16511	3.11e-05
130	LINC00659	251.619	1.69177	0.406812	4.15859	3.2e-05
131	FANCD2	398.436	0.904494	0.217899	4.15099	3.31e-05
132	ARHGEF39	141.513	0.884405	0.213163	4.14896	3.34e-05
133	WNT11	70.7346	1.4718	0.355294	4.14247	3.44e-05
134	ITGB3BP	269.423	0.934363	0.227038	4.11544	3.86e-05
135	C14orf80	408.973	1.77029	0.430626	4.11096	3.94e-05
136	PGK1	8068.93	0.59679	0.145227	4.10936	3.97e-05
137	POLA2	215.532	1.08693	0.265779	4.08961	4.32e-05
138	COL16A1	122.562	1.07007	0.261871	4.08624	4.38e-05
139	MAFG	1885.52	-0.648801	0.158814	-4.08528	4.4e-05
140	LIG1	534.983	0.708498	0.173752	4.07764	4.55e-05
141	MT2A	5695.09	1.9218	0.471036	4.07996	4.5e-05
142	PTTG1	619.37	1.77389	0.435365	4.07449	4.61e-05
143	RP11-396C23.3	28.3646	2.14246	0.525817	4.07454	4.61e-05
144	2019-09-04	560.549	1.11329	0.273208	4.07489	4.6e-05
145	PDGFA	545.085	1.03681	0.254664	4.07128	4.68e-05
146	DDX12P	286.236	0.967342	0.237917	4.06588	4.79e-05
147	C21orf58	93.1559	1.11943	0.275741	4.05972	4.91e-05
148	CENPM	138.656	1.70145	0.420584	4.04546	5.22e-05
149	FDXR	2260.8	1.5084	0.372723	4.04697	5.19e-05
150	NPW	770.925	2.08261	0.515157	4.04267	5.28e-05
151	RPPH1	126.739	2.28016	0.563904	4.04352	5.27e-05
152	IDH2	824.377	1.1433	0.283168	4.03753	5.4e-05
153	DNAJA4	3782.44	-1.31608	0.327746	-4.01555	5.93e-05
154	GGH	571.557	0.995316	0.247841	4.01594	5.92e-05
155	SAP30	151.082	1.38683	0.34585	4.00992	6.07e-05
156	ZBED2	146.864	1.00982	0.251944	4.00813	6.12e-05
157	RNASEH2A	533.943	1.53069	0.382152	4.00545	6.19e-05
158	RP11-798M19.6	54.9706	1.24829	0.311772	4.00387	6.23e-05
159	MAOB	651.177	0.701751	0.175357	4.00185	6.29e-05
160	TMEM160	455.941	1.96937	0.494004	3.98656	6.7e-05
161	OR2A1-AS1	177.258	-1.50167	0.377065	-3.98252	6.82e-05
162	C4orf3	1690.02	1.38795	0.34882	3.97898	6.92e-05
163	HAS3	689.626	-1.0114	0.254501	-3.97404	7.07e-05
164	UBE2T	569.672	1.33907	0.336923	3.9744	7.06e-05
165	TMEM191A	115.85	1.78657	0.450043	3.96978	7.19e-05
166	CHEK2	505.898	0.989595	0.249429	3.96745	7.26e-05
167	C1orf116	663.224	-0.717302	0.180938	-3.96436	7.36e-05
168	CDCA8	245.227	0.840162	0.211915	3.96462	7.35e-05
169	AGPAT9	1108.93	-0.989934	0.250772	-3.94754	7.9e-05
170	RRM1	906.662	0.692576	0.175522	3.9458	7.95e-05
171	MND1	131.698	1.48784	0.378054	3.93552	8.3e-05
172	VKORC1	205.247	1.89414	0.482	3.92975	8.5e-05
173	PGAM1	1161.03	0.887767	0.225992	3.92832	8.55e-05
174	CITED4	270.806	1.97009	0.502014	3.92437	8.7e-05
175	IGFBP3	75.2201	1.03543	0.264441	3.91555	9.02e-05
176	FBLN1	372.691	1.2165	0.310805	3.91403	9.08e-05
177	RMRP	150.137	2.20272	0.563612	3.90822	9.3e-05
178	MIR3687	40.4898	2.17673	0.557227	3.90636	9.37e-05
179	PGP	370.401	1.60438	0.411713	3.89685	9.74e-05
180	RP11-6N17.4	74.4907	1.23278	0.317079	3.88793	0.000101103
181	CHAF1B	317.116	1.01718	0.262158	3.88001	0.000104452
182	RP11-21L23.2	73.102	-1.00806	0.259726	-3.88126	0.000103918
183	RP11-395B7.7	703.57	-0.636014	0.164006	-3.878	0.00010532
184	MAP4K1	68.3111	1.71184	0.442107	3.87201	0.000107941
185	RN7SL2	553.685	2.02197	0.522578	3.86922	0.000109186
186	CCNB1	595.507	0.872906	0.225755	3.86661	0.000110357
187	TERT	102.796	1.16266	0.300817	3.865	0.000111089
188	ZDHHC12	506.137	1.56617	0.405119	3.86594	0.00011066
189	STMN1	3183.96	1.36476	0.353886	3.85649	0.000115028
190	WWC3	182.708	-0.87907	0.227962	-3.85621	0.00011516
191	CCDC34	153.309	1.13296	0.294009	3.85349	0.000116448
192	NUDT8	91.597	1.90599	0.494616	3.85346	0.000116459
193	FANCG	363.569	1.09273	0.283787	3.85053	0.000117861
194	CRIP1	1231.45	1.84734	0.480325	3.84603	0.000120047
195	PADI2	440.877	0.756431	0.196689	3.84582	0.00012015
196	MCM7	2456.57	1.02548	0.266764	3.84414	0.000120975
197	CDKN3	238.687	1.35537	0.352798	3.84176	0.000122154
198	DLEC1	41.4338	-1.23054	0.320881	-3.83488	0.000125624
199	FAM162A	1567.51	1.45638	0.380466	3.82789	0.000129247
200	GCAT	1384.13	1.58602	0.415872	3.81372	0.000136893
201	TUBA1A	1163.01	1.55743	0.408361	3.81386	0.000136813
202	SNORD60	24.4798	1.93169	0.506825	3.81136	0.000138203
203	BRICD5	80.3029	1.35498	0.355635	3.81003	0.000138948
204	DPF1	171.045	1.14267	0.300126	3.80732	0.000140482
205	RN7SK	371.294	2.1081	0.553653	3.80762	0.000140309
206	BNIP3P1	301.825	0.915213	0.240724	3.80191	0.000143583
207	HES4	1027.08	1.7795	0.467963	3.80266	0.000143153
208	NDRG1	23698.7	0.619953	0.163016	3.80302	0.000142943
209	LIPE	109.453	0.970476	0.255867	3.79289	0.000148906
210	RN7SL1	481.651	2.02643	0.53415	3.79375	0.000148392
211	BCL10	840.209	-0.58193	0.153517	-3.79065	0.000150251
212	SNORD99	22.3149	1.92611	0.508777	3.78578	0.000153229
213	ZNF503	622.791	0.740694	0.195977	3.77949	0.000157151
214	PFKL	2784.16	0.927229	0.24558	3.77567	0.000159578
215	RBP1	2705.4	1.58136	0.419334	3.77113	0.000162507
216	CFD	1049.31	1.65375	0.438731	3.76939	0.000163647
217	WDR76	227.816	0.748643	0.198735	3.76704	0.000165192
218	SH3KBP1	2529.97	-0.55659	0.148006	-3.76059	0.000169515
219	DNAJB4	815.706	-1.28815	0.342752	-3.75826	0.000171098
220	NRP1	142.88	-1.27918	0.340416	-3.75769	0.000171488
221	RP11-22B23.1	293.67	0.973966	0.259235	3.75707	0.000171911
222	WDR34	1528.12	1.61174	0.431847	3.73221	0.000189807
223	CHTF18	1223.96	1.0623	0.285113	3.72587	0.000194643
224	DPYSL4	192.017	1.06221	0.285154	3.72504	0.000195285
225	ISG15	2386.08	1.73182	0.46456	3.72788	0.000193101
226	TFPI	302.181	-0.744965	0.199874	-3.72717	0.00019364
227	HES6	750.547	1.56865	0.42266	3.71138	0.000206129
228	AP000347.2	65.5889	1.04105	0.281026	3.70445	0.000211846
229	C1QL1	102.049	1.59778	0.431039	3.70681	0.000209882
230	PPARG	416.879	-0.797524	0.215118	-3.70738	0.000209417
231	RPL17P50	104.862	1.65004	0.445381	3.70478	0.000211573
232	SNORA76	56.5891	1.83282	0.494094	3.70946	0.000207701
233	TMEM256	272.731	1.88276	0.507954	3.70655	0.000210099
234	RFC2	646.919	1.33978	0.362082	3.70021	0.000215425
235	CKB	6627.13	1.48939	0.402653	3.69894	0.000216505
236	RP11-66D17.5	15.4309	-1.6561	0.448772	-3.6903	0.000223987
237	BLM	219.521	0.782042	0.212286	3.6839	0.000229689
238	ATP5LP2	47.8377	1.45285	0.394777	3.68017	0.000233077
239	CRIP2	1161.62	1.61907	0.440341	3.67684	0.000236139
240	GPR110	512.547	-0.889306	0.24188	-3.67664	0.000236324
241	UQCRQ	988.37	1.74622	0.474785	3.67791	0.000235153
242	CNFN	96.0178	1.82601	0.497782	3.6683	0.000244168
243	NUDT14	538.326	1.48839	0.405645	3.66918	0.000243329
244	MSTN	33.5728	-1.76624	0.481775	-3.66612	0.00024626
245	RPA3	465.713	1.55358	0.423853	3.66538	0.000246968
246	DTYMK	485.421	1.37474	0.37579	3.65827	0.000253919
247	DSN1	385.445	0.955037	0.261204	3.65628	0.000255901
248	RP11-157P1.4	116.779	1.50044	0.41056	3.65461	0.000257569
249	SQSTM1	8534.77	-1.18077	0.323049	-3.65508	0.000257101
250	SAC3D1	437.362	1.61026	0.441156	3.65009	0.000262144
251	AL161626.1	397.804	1.99504	0.547267	3.64546	0.000266913
252	BAG3	2693.74	-0.587632	0.161225	-3.64479	0.000267611
253	NUDT1	230.319	1.6738	0.460092	3.63798	0.00027479
254	GPR162	111.254	1.02441	0.282007	3.63257	0.000280609
255	GINS1	281.005	0.695406	0.191532	3.63075	0.0002826
256	UBE2SP1	641.474	1.39758	0.384961	3.63044	0.000282939
257	LRIF1	590.491	-0.660163	0.182006	-3.62715	0.00028657
258	RP11-234N17.1	97.3905	1.92754	0.531619	3.62578	0.000288085
259	SLC43A3	148.439	1.27124	0.35061	3.62579	0.000288082
260	ZFP36	2658.88	-0.612614	0.16895	-3.626	0.000287841
261	PRR24	262.548	1.80341	0.498248	3.6195	0.000295174
262	IGFBP2	2092.57	1.51991	0.420158	3.61748	0.000297484
263	EXO1	159.342	0.935977	0.259222	3.61071	0.000305357
264	PLK3	1906.54	0.521755	0.144533	3.60993	0.000306282
265	RP11-254B13.4	14.2978	1.99321	0.551912	3.61147	0.00030447
266	ASTN2	124.646	1.00993	0.27988	3.60845	0.000308034
267	CLEC11A	126.531	1.645	0.456248	3.60549	0.000311562
268	FOS	3215.87	-0.558876	0.155009	-3.60543	0.000311636
269	ENHO	37.6366	1.7578	0.488035	3.60179	0.000316032
270	CRLF1	1123.76	1.48591	0.41289	3.59882	0.00031967
271	CTD-2328D6.1	11221.9	1.9738	0.549344	3.59301	0.000326883
272	LURAP1L	390.004	-0.629029	0.175106	-3.59228	0.000327799
273	ATP5EP2	111.881	1.64	0.457092	3.5879	0.000333358
274	POP5	549.636	1.3002	0.362398	3.58776	0.000333535
275	RAD54B	60.7076	1.12447	0.313573	3.586	0.000335784
276	SLC2A1-AS1	58.4156	1.0527	0.293822	3.58277	0.000339964
277	TMEM107	184.302	1.04331	0.291596	3.57794	0.000346312
278	MRPL12	192.325	1.81338	0.507255	3.57489	0.000350378
279	TXNDC17	1236.17	1.53912	0.430737	3.57322	0.000352624
280	CRABP2	4038.37	1.38039	0.386454	3.57195	0.000354337
281	TUBB4B	5614.66	1.19327	0.334326	3.5692	0.000358075
282	CTD-2008P7.9	16.0399	-1.87842	0.526572	-3.56727	0.00036072
283	ITGA3	20402.4	-0.550016	0.154285	-3.56493	0.000363959
284	COX17P1	108.192	1.52428	0.428073	3.56079	0.000369737
285	STRA13	1266.84	1.54294	0.433268	3.56117	0.000369208
286	TMC5	236.425	-0.82501	0.231734	-3.56016	0.000370631
287	MZT2B	433.817	1.78028	0.50031	3.55834	0.0003732
288	PTMA	14639.5	1.25213	0.352127	3.5559	0.000376683
289	NUDT18	130.775	1.50869	0.42443	3.55462	0.000378531
290	DOK7	89.6765	1.30277	0.366654	3.55313	0.000380682
291	POLR2J	543.045	1.58191	0.445434	3.55139	0.000383204
292	POLR2L	1767.5	1.63358	0.45993	3.5518	0.000382608
293	RP5-1148A21.3	27.8841	1.42707	0.402041	3.54956	0.000385879
294	C19orf81	138.547	1.78617	0.503688	3.54618	0.000390852
295	NOC4L	598.988	1.48065	0.417495	3.5465	0.000390382
296	FBXL15	408.763	1.67757	0.47322	3.545	0.000392613
297	NGFR	878.452	0.85758	0.24205	3.54298	0.000395628
298	CYB5B	3778.39	0.499786	0.141268	3.53786	0.000403378
299	ETV4	720.353	1.11067	0.314109	3.53593	0.000406345
300	SUV39H1	86.6292	1.39874	0.39614	3.53093	0.000414105
301	HES2	429.822	0.725753	0.206006	3.52298	0.000426731
302	HMGB1P5	613.841	0.652408	0.185209	3.52256	0.000427406
303	RBM14	430.153	0.775381	0.219972	3.52491	0.000423628
304	RNF208	213.102	1.59752	0.453511	3.52256	0.000427395
305	RP11-304L19.5	415.241	1.69006	0.479541	3.52433	0.000424558
306	SNRNP25	293.771	1.42566	0.405145	3.5189	0.000433337
307	GPX1	3699.32	1.50595	0.428288	3.5162	0.000437764
308	COX6B2	62.6251	1.26457	0.359805	3.51459	0.000440436
309	NCAPH2	1110.81	1.29239	0.367862	3.51326	0.000442643
310	LSMD1	679.287	1.64008	0.467031	3.51172	0.000445212
311	ATP5D	2930.36	1.66167	0.47333	3.51061	0.000447086
312	NUF2	162.473	0.792314	0.225858	3.50802	0.00045145
313	S100A10	2812.42	1.48345	0.422914	3.50768	0.000452035
314	AC016773.1	48.1001	1.2425	0.354511	3.50484	0.000456884
315	RP11-673C5.1	419.158	0.917558	0.261738	3.50563	0.000455524
316	TMEM201	452.635	0.691215	0.197401	3.50158	0.000462514
317	NTHL1	267.014	1.59749	0.456527	3.49921	0.000466631
318	IRF7	412.814	1.24159	0.355144	3.49602	0.00047225
319	MESP1	105.495	1.60128	0.458105	3.49545	0.000473266
320	ZCCHC12	55.4923	0.990765	0.283341	3.49672	0.00047101
321	GMNN	319.842	1.02933	0.295272	3.48603	0.000490244
322	IFITM3	5302.41	1.52738	0.438191	3.48565	0.000490946
323	MT1P3	22.4007	1.88198	0.539676	3.48724	0.000488029
324	RFC4	535.877	1.02587	0.29413	3.48781	0.000486987
325	SYT8	38.5117	1.5008	0.430537	3.48589	0.000490502
326	RASGRP2	234.873	1.11554	0.320121	3.48474	0.000492619
327	CDKN2C	72.3199	1.1891	0.341414	3.48286	0.000496097
328	MRPL41	1199.18	1.58679	0.455662	3.48239	0.000496968
329	EFNA4	195.989	1.4291	0.410584	3.48065	0.000500191
330	TXNRD1	11918.5	-1.14623	0.329254	-3.4813	0.000498979
331	GMPSP1	198.951	1.61387	0.46393	3.4787	0.000503847
332	LGALS1	24097.9	1.52704	0.439017	3.47831	0.000504578
333	ATP5I	206.9	1.73144	0.498093	3.47613	0.000508697
334	PAGE4	27.4398	1.63762	0.471178	3.47559	0.000509732
335	CTXN1	436.752	1.68538	0.485244	3.47327	0.000514152
336	EME1	132.945	0.801824	0.231006	3.471	0.000518514
337	ENO1	45490.4	0.996293	0.287353	3.46714	0.00052602
338	GAPDHP63	375.39	1.65993	0.478741	3.46729	0.000525726
339	SHCBP1	251.665	0.770076	0.222108	3.46712	0.000526072
340	AC112229.1	19.4943	-1.83073	0.528741	-3.46244	0.000535308
341	POLR2I	119.027	1.6024	0.462554	3.46424	0.000531741
342	PTMS	4695.32	1.57524	0.45483	3.46335	0.00053349
343	SYP	65.0993	1.22055	0.352477	3.46278	0.000534627
344	JOSD2	358.369	1.60081	0.462622	3.4603	0.000539576
345	RP11-570P14.1	136.94	1.51485	0.437903	3.45932	0.000541547
346	SAPCD2	426.067	0.620999	0.17953	3.45903	0.000542124
347	CYB561D2	86.047	1.21883	0.352835	3.4544	0.000551529
348	DDX11	1070.51	0.724064	0.2096	3.4545	0.000551321
349	HN1	6934.91	1.43443	0.415111	3.45553	0.000549203
350	RPL3P4	38570.5	1.70187	0.493147	3.45103	0.000558442
351	CTD-2319I12.1	47.4143	1.525	0.442106	3.44941	0.000561818
352	HIRIP3	286.131	1.31596	0.381737	3.44731	0.000566206
353	ANXA2	8862.56	1.4341	0.416433	3.44378	0.00057364
354	HLA-DPB1	82.0759	1.37563	0.399585	3.44264	0.000576063
355	SURF2	421.53	1.61922	0.470719	3.43988	0.000581963
356	COX6A1	589.721	1.64168	0.477551	3.43771	0.000586662
357	C19orf24	818.68	1.63095	0.474612	3.43639	0.000589526
358	RP11-152C15.1	40.7323	1.35099	0.3935	3.43327	0.000596353
359	GADD45GIP1	1393.45	1.62887	0.474558	3.4324	0.000598264
360	ANKHD1-EIF4EBP3	49.3031	-1.22019	0.356139	-3.42617	0.000612167
361	KRT23	150.824	0.851505	0.24852	3.4263	0.000611868
362	NOTUM	263.412	1.1848	0.345372	3.43052	0.000602426
363	NRM	239.44	1.47998	0.431774	3.42767	0.000608792
364	REEP2	340.303	1.3561	0.395584	3.42809	0.000607835
365	RP11-423H2.1	189.436	1.52987	0.44649	3.42643	0.000611568
366	WFDC3	178.475	1.60042	0.466757	3.42881	0.000606234
367	AC018755.16	19.2793	1.75252	0.512004	3.42287	0.000619635
368	MGMT	286.226	1.56004	0.455683	3.42352	0.000618146
369	PDK3	192.933	0.740511	0.21676	3.41627	0.000634861
370	PSAPL1	25.8817	1.31737	0.385612	3.41631	0.000634764
371	RND2	96.4033	1.10361	0.322985	3.41691	0.000633371
372	SNRPEP2	173.793	1.5933	0.46623	3.41742	0.000632186
373	AC007228.9	39.6814	1.6554	0.484809	3.41454	0.0006389
374	SNHG9	79.7197	1.70746	0.500833	3.40925	0.000651426
375	AZI1	1456.01	1.16287	0.341459	3.40559	0.000660223
376	RP11-100G15.7	25.4224	1.26866	0.373324	3.39829	0.000678087
377	TESC	243.019	1.33876	0.393937	3.39841	0.000677789
378	DTL	307.607	0.855879	0.251986	3.39654	0.000682444
379	HSD11B1L	214.728	1.42357	0.419616	3.39256	0.000692431
380	PRKCDBP	138.025	1.48931	0.439032	3.39227	0.000693169
381	SNRPA	864.936	1.48028	0.436256	3.39314	0.000690973
382	ZNF83	1942.55	-1.02573	0.302196	-3.39426	0.000688131
383	RP11-139K1.2	15.3917	1.80972	0.5338	3.39026	0.000698268
384	ATOX1	721.089	1.40982	0.415985	3.38911	0.000701208
385	CTB-63M22.1	11050.4	1.72436	0.509211	3.38634	0.000708305
386	CA9	67.0929	1.67155	0.493727	3.38558	0.000710289
387	MRPL23	1048.68	1.59799	0.472227	3.38394	0.000714525
388	DCXR	2583.26	1.50972	0.446534	3.38097	0.00072231
389	AC006378.2	13.9311	-1.57286	0.46579	-3.37676	0.000733456
390	BABAM1	336.032	1.56733	0.464392	3.37502	0.000738112
391	FKBP1B	81.2989	1.4266	0.422766	3.37445	0.000739634
392	MUC6	284.746	1.5484	0.458809	3.37481	0.000738659
393	RP11-1094M14.11	73.7718	1.32934	0.393861	3.37515	0.000737745
394	RP11-14N7.2	29.1791	1.6101	0.476924	3.376	0.000735472
395	RP11-545E17.3	118.152	1.40046	0.414683	3.37719	0.000732294
396	SNORD104	210.747	1.64948	0.488456	3.37693	0.000732998
397	AURKAIP1	1642.71	1.56997	0.465377	3.37353	0.000742097
398	METRN	1345.86	1.57216	0.466303	3.37154	0.000747491
399	OBFC1	1091.77	0.745039	0.221004	3.37116	0.000748524
400	MS4A15	91.6385	1.13367	0.336391	3.37009	0.000751444
401	RTBDN	256.279	1.09598	0.325251	3.36966	0.000752615
402	ATP5O	777.651	1.66126	0.493139	3.36875	0.000755103
403	PSMB9	172.091	1.34085	0.398096	3.36817	0.000756696
404	DPCD	831.545	1.31684	0.391412	3.36434	0.000767273
405	RP11-227G15.2	17.1241	1.69734	0.504805	3.36238	0.000772749
406	RP11-274E7.2	52.664	1.56548	0.465405	3.36369	0.000769077
407	SIVA1	950.665	1.42639	0.424071	3.36356	0.00076943
408	TCEB2	2645.88	1.57453	0.468269	3.36245	0.000772548
409	C2orf66	24.0935	-1.28004	0.380959	-3.36004	0.000779325
410	COMMD4	618.154	1.39494	0.415334	3.35859	0.000783408
411	CSNK2B	282.027	1.53152	0.455864	3.3596	0.000780545
412	IGSF9	312.792	0.806341	0.240155	3.35758	0.000786274
413	TNNI3	361.016	1.62586	0.484156	3.35812	0.000784735
414	UBXN11	554.315	1.12715	0.335623	3.35838	0.00078402
415	COPRS	510.868	1.47478	0.439544	3.35526	0.000792901
416	CTD-2091N23.1	45.6427	1.47964	0.441187	3.35377	0.0007972
417	PHPT1	1340.7	1.44681	0.431367	3.35401	0.000796505
418	SMTNL2	57.9531	1.23581	0.368546	3.35319	0.000798844
419	TUBB3	2061.43	1.04062	0.310324	3.35334	0.000798429
420	STK39	2072.41	-0.490793	0.14641	-3.35218	0.000801778
421	CARS2	945.304	0.84116	0.251	3.35124	0.000804516
422	AC005256.1	90.2965	1.62668	0.486234	3.34548	0.000821417
423	CENPA	121.592	1.12822	0.337034	3.3475	0.000815447
424	COL6A3	117.326	-1.4463	0.432772	-3.34194	0.00083196
425	LAGE3	564.418	1.57571	0.471524	3.34174	0.000832563
426	NASP	2278.21	0.763152	0.228077	3.34603	0.000819781
427	PALM3	434.029	1.29093	0.38631	3.3417	0.000832682
428	SYCE1L	148.164	1.64619	0.49226	3.34416	0.000825333
429	TMEM54	936.758	1.59218	0.476292	3.34287	0.000829178
430	TRADD	417.048	1.23655	0.370032	3.34174	0.000832543
431	ZNF33B	519.167	-0.63793	0.190789	-3.34365	0.000826846
432	KIF18B	298.882	0.72531	0.2171	3.3409	0.000835087
433	ID3	1496.67	1.2882	0.385764	3.33935	0.000839741
434	C9orf142	1161.85	1.53758	0.460556	3.33853	0.000842215
435	MYEOV2	489.041	1.64534	0.492921	3.33793	0.000844039
436	CDK2AP2	2699.91	1.49676	0.448738	3.33549	0.000851496
437	ART5	110.005	1.37101	0.41127	3.33359	0.000857319
438	C6orf1	497.356	1.47666	0.442888	3.33415	0.000855596
439	CTB-79E8.3	1050.29	1.39892	0.420235	3.32889	0.000871941
440	GAMT	1622.03	1.52228	0.45723	3.32934	0.000870507
441	NBL1	301.031	1.68529	0.506483	3.32744	0.000876476
442	PDK4	144.451	-1.18519	0.356174	-3.32756	0.000876093
443	FAM89B	51.224	1.76138	0.529645	3.32558	0.000882353
444	C16orf59	218.175	1.35436	0.407376	3.3246	0.000885467
445	HSD17B1P1	31.1557	-1.20947	0.363856	-3.32403	0.000887276
446	CD55	2287.43	-0.522744	0.157368	-3.3218	0.000894393
447	COL11A2	545.613	-0.601697	0.181143	-3.32168	0.000894781
448	MIR3648	36.5869	1.83151	0.551411	3.3215	0.000895359
449	TNNC1	297.822	1.52625	0.459591	3.32089	0.000897309
450	DNAJB9	1011.05	-0.645131	0.194383	-3.31887	0.000903822
451	DUTP6	23.159	1.49575	0.450642	3.31916	0.000902889
452	TPI1	6187.03	1.42747	0.43002	3.31955	0.00090162
453	CGB2	81.7306	1.4555	0.439396	3.31249	0.000924691
454	DNAJA1P3	31.1685	-1.46652	0.442397	-3.31494	0.000916636
455	DYNLRB1	2343.78	1.37521	0.415126	3.31275	0.000923842
456	HLA-DPA1	96.2863	1.07707	0.32516	3.31243	0.000924895
457	MXD1	709.501	-0.943724	0.28485	-3.31306	0.000922813
458	SCN1B	199.801	0.88909	0.268375	3.31286	0.00092346
459	SERPINA1	530.075	1.13836	0.343556	3.31346	0.000921508
460	ELOVL6	989.17	-0.708981	0.214224	-3.30952	0.000934545
461	MRPL28	1002.2	1.46158	0.441443	3.31092	0.000929901
462	NDUFB10	1750.06	1.44199	0.435756	3.30917	0.000935739
463	PINX1	240.591	1.51127	0.456671	3.30932	0.000935229
464	PXMP2	31.7579	1.59971	0.483409	3.30923	0.00093553
465	FAM72C	12.7524	1.72056	0.520461	3.30584	0.000946913
466	RP11-599J14.2	33.4094	1.13893	0.344629	3.30479	0.000950476
467	AP001816.1	323.085	1.56218	0.473107	3.30195	0.000960141
468	RP11-12M9.3	965.325	1.62486	0.492005	3.30252	0.000958191
469	RANBP1	1103.57	1.21645	0.368834	3.2981	0.000973428
470	RP11-629O1.2	19.462	1.51704	0.460046	3.29758	0.000975205
471	CKS1B	852.767	1.43462	0.4352	3.29645	0.000979134
472	PRTN3	72.5957	1.61373	0.48983	3.29446	0.000986106
473	PTH1R	25.4881	1.52891	0.464082	3.29449	0.000986019
474	UCN	260.307	1.4986	0.454839	3.2948	0.000984924
475	AC138123.2	273.756	1.4628	0.444294	3.29242	0.000993278
476	HINT2	445.536	1.54356	0.468774	3.29276	0.000992106
477	MRPL14	1146.96	1.48799	0.451873	3.29294	0.000991449
478	ETFB	658.359	1.54417	0.469129	3.29156	0.000996327
479	RP11-220D10.1	58.1744	1.69086	0.514016	3.2895	0.00100365
480	COX8A	741.164	1.54535	0.469961	3.28824	0.00100815
481	TMEM205	569.988	1.56219	0.475313	3.28666	0.00101384
482	ARL2	383.841	1.61	0.490087	3.28514	0.00101932
483	RP11-478C6.4	887.045	1.71187	0.521173	3.28465	0.00102108
484	TMEM121	119.516	1.47445	0.448982	3.284	0.00102347
485	LINC00337	47.6148	1.18258	0.360255	3.28261	0.00102851
486	LINC00476	59.0887	1.11377	0.339377	3.2818	0.00103147
487	NME1	1189.78	1.5234	0.464308	3.28101	0.00103437
488	TECRP1	1013.52	1.60182	0.488683	3.27783	0.00104609
489	NEK2	228.904	0.802364	0.245072	3.274	0.00106037
490	UBL5	1680.17	1.48311	0.453032	3.27375	0.0010613
491	MT1DP	14.5348	1.70345	0.520958	3.26984	0.00107609
492	MAD2L2	1255.58	1.33002	0.406879	3.26883	0.00107994
493	RP11-298C3.2	261.658	1.40728	0.430593	3.26824	0.00108219
494	IRAK2	243.553	-0.848103	0.259636	-3.26651	0.00108882
495	TMEM191C	38.2201	1.48319	0.454014	3.26683	0.0010876
496	SCARNA2	20.5731	1.75795	0.538312	3.26567	0.00109205
497	MGLL	479.934	-0.523069	0.160206	-3.26497	0.00109475
498	TMSB10	61167.6	1.57293	0.482092	3.26272	0.00110347
499	GSTP1	5120.71	1.43667	0.440431	3.26198	0.00110639
500	ALDOC	1621.5	0.643005	0.197244	3.25995	0.00111433
501	FBL	6820.13	1.35163	0.414826	3.2583	0.00112081
502	LYPD5	110.778	0.75881	0.232909	3.25796	0.00112214
503	NDUFS6	1114.42	1.46349	0.4493	3.25727	0.00112488
504	RP11-83N9.5	29.9328	1.43569	0.440352	3.26032	0.00111286
505	RP4-597N16.4	12.5882	1.63509	0.501866	3.25802	0.00112192
506	TCAM1P	70.8939	0.818124	0.251171	3.25724	0.00112503
507	MALSU1	708.914	1.18349	0.363735	3.25372	0.00113905
508	C19orf60	1092.98	1.46129	0.449546	3.2506	0.00115162
509	CDC25C	112.608	1.15535	0.355247	3.25225	0.00114493
510	ETFDH	650.157	-0.594813	0.183197	-3.24685	0.00116688
511	EXOSC4	483.298	1.57037	0.483585	3.24736	0.00116482
512	FUOM	184.044	1.41543	0.435951	3.24677	0.00116722
513	NENF	1042.47	1.57769	0.486105	3.24557	0.00117215
514	ONECUT3	1665.65	0.83275	0.256546	3.24601	0.00117033
515	PARD6A	151.275	1.29908	0.399856	3.24887	0.00115866
516	PLK1	421.077	0.675673	0.207903	3.24994	0.00115428
517	RP11-512M8.3	14.0797	-1.68701	0.519257	-3.24889	0.00115857
518	SLC25A4	1279.87	0.938909	0.289261	3.24589	0.00117084
519	SLC33A1	1387.32	-0.770906	0.237212	-3.24986	0.00115463
520	SULF2	469.802	0.555172	0.170756	3.25125	0.00114899
521	UBL3	567.453	-0.794022	0.244404	-3.24881	0.00115889
522	ARPC4	1160.47	1.47959	0.455995	3.24475	0.00117555
523	SNRPEP4	483.812	1.27198	0.392045	3.24448	0.00117665
524	CBR3	58.0132	1.28715	0.396818	3.24368	0.00117995
525	RP11-417E7.1	22.9955	1.4273	0.440094	3.24317	0.00118208
526	DCTPP1	733.681	1.4215	0.438764	3.23978	0.0011962
527	PPDPF	2288.03	1.42703	0.440448	3.23995	0.00119551
528	C8orf76	137.532	1.39977	0.432351	3.23757	0.00120552
529	APLP1	1079.47	0.967747	0.29913	3.23521	0.00121553
530	FOXC1	594.822	0.526372	0.162659	3.23605	0.00121197
531	SDHAF2	191.753	1.58264	0.489223	3.235	0.00121644
532	FBF1	152.667	1.24512	0.384995	3.23413	0.00122015
533	GAPDHP40	75.5766	1.63661	0.506366	3.23208	0.00122894
534	DAPP1	65.7009	-1.10553	0.342569	-3.22716	0.00125026
535	DPM3	193.735	1.53871	0.476925	3.22632	0.00125395
536	GPX1P1	303.527	1.16548	0.361209	3.22659	0.00125273
537	KCNK9	70.0516	1.36432	0.422796	3.2269	0.00125141
538	RP11-395B7.2	226.395	1.62682	0.504026	3.22765	0.00124813
539	LRRC41	689.464	-0.48974	0.151933	-3.2234	0.00126679
540	CTD-2047H16.2	56.8106	1.5261	0.473724	3.2215	0.00127523
541	SHB	432.45	1.14789	0.356397	3.22081	0.0012783
542	CFL1	7684.23	1.36333	0.423403	3.21994	0.00128217
543	ROMO1	720.049	1.55198	0.48211	3.21914	0.00128576
544	ALDOA	42882.3	1.21073	0.376251	3.21788	0.00129142
545	HMGB1	1808.2	0.954819	0.296688	3.21826	0.00128972
546	CAP2	101.68	-1.20339	0.374049	-3.21721	0.00129444
547	GTPBP2	3965.62	-0.558246	0.173568	-3.2163	0.00129854
548	RNASEH2C	279.814	1.36	0.422953	3.21548	0.00130225
549	C16orf13	997.972	1.42212	0.443006	3.21017	0.00132657
550	NDUFS5	2388.03	1.39551	0.434659	3.21059	0.00132462
551	PSRC1	259.421	1.08256	0.33715	3.21091	0.00132315
552	ANAPC11	1553.52	1.39432	0.43452	3.20887	0.00133257
553	JUN	5929.06	-0.53391	0.166405	-3.2085	0.00133429
554	MRPL17	1260.66	1.23675	0.385524	3.20796	0.00133678
555	SNAI3	123.895	1.21321	0.378151	3.20826	0.00133543
556	ANKRD9	331.261	1.19696	0.37345	3.20514	0.00134998
557	CHCHD5	289.346	1.44712	0.451524	3.20497	0.00135075
558	CTD-3184A7.4	155.966	1.36409	0.425407	3.20656	0.00134331
559	PAFAH1B3	640.284	1.43732	0.448313	3.20607	0.00134559
560	TGFBR3L	80.5244	1.43871	0.448817	3.20555	0.00134802
561	RASSF7	876.419	1.34356	0.419448	3.20315	0.00135933
562	SNRPD2	6597.43	1.40928	0.440188	3.20154	0.00136697
563	KRTAP2-3	870.279	1.3699	0.427993	3.20076	0.00137067
564	RPL35P5	1015.28	1.57948	0.493715	3.19918	0.00137819
565	BCL2L12	486.536	1.27028	0.397294	3.19734	0.00138702
566	FAM127A	1094.4	1.28894	0.403144	3.19722	0.00138758
567	HRAS	1090.76	1.48823	0.465434	3.1975	0.00138623
568	RP11-178G16.4	56.0146	1.44514	0.452165	3.19604	0.00139328
569	C1S	72.3198	-0.825693	0.258467	-3.19458	0.00140033
570	C8orf58	252.682	1.34805	0.42206	3.19398	0.00140326
571	SPHK1	240.492	1.25476	0.392933	3.19332	0.00140648
572	UBE2SP2	144.328	1.42752	0.447016	3.19345	0.00140584
573	C1orf233	129.374	1.3876	0.43481	3.19129	0.00141641
574	HMGA1P8	348.392	-1.008	0.315813	-3.19176	0.00141408
575	AC012354.8	25.8256	1.61159	0.505652	3.18715	0.00143681
576	CDK5	271.38	1.20705	0.378698	3.18737	0.00143575
577	CHPF2	790.165	-0.584145	0.18322	-3.18821	0.00143154
578	LINC00698	38.0124	1.21	0.379467	3.18868	0.00142925
579	PIN1	723.407	1.23269	0.386661	3.18805	0.00143236
580	SLC25A48	46.4665	1.09725	0.344065	3.18908	0.00142727
581	MCM10	230.455	0.841514	0.264462	3.18198	0.0014627
582	CDKN2B	327.555	-0.731375	0.230064	-3.17901	0.00147778
583	PDLIM2	260.105	0.982271	0.308951	3.17938	0.0014759
584	WDR83OS	383.608	1.54616	0.486361	3.17903	0.0014777
585	RP11-436H11.1	78.4506	1.58824	0.50011	3.17579	0.00149429
586	WNT6	142.015	1.4474	0.455708	3.17615	0.00149242
587	MRPS34	1652.35	1.32772	0.418275	3.17428	0.00150209
588	RAB3A	313.335	0.835676	0.263221	3.1748	0.00149938
589	RP11-148O21.6	56.4197	1.51071	0.475855	3.17473	0.00149977
590	ALYREF	1537.24	1.33172	0.41974	3.17272	0.00151016
591	ARHGAP33	293.555	0.897071	0.282741	3.17276	0.00150996
592	LYL1	22.0592	1.39574	0.43994	3.17257	0.00151094
593	GALK1	873.867	1.27341	0.401442	3.17208	0.00151349
594	ELOVL3	265.323	1.04121	0.328323	3.17129	0.00151763
595	CD164L2	304.754	1.31296	0.414301	3.1691	0.00152912
596	H1FX	1787.95	1.46451	0.462168	3.16878	0.00153082
597	SNRPB	2293.46	1.43324	0.452357	3.16839	0.00153285
598	RP3-417G15.1	2124.86	1.5034	0.474716	3.16694	0.00154054
599	SEC61G	2235.21	1.43896	0.454334	3.16719	0.00153918
600	MCM4	1087.58	0.66616	0.210442	3.16553	0.00154802
601	RPL39	851.743	1.61479	0.510102	3.16562	0.00154752
602	C12orf75	635.167	0.659452	0.208416	3.16411	0.00155559
603	LAMTOR4	1167.25	1.47772	0.467106	3.16356	0.00155853
604	LGALS7B	38.5467	1.60478	0.507891	3.1597	0.00157934
605	LY6E	3027.27	1.28279	0.406289	3.15733	0.00159221
606	SC22CB-1E7.1	2354.12	1.57849	0.499946	3.15733	0.00159223
607	P4HA1	6447.92	0.514228	0.162893	3.15684	0.00159489
608	CTU1	344.987	1.41171	0.447365	3.1556	0.00160167
609	HCFC1R1	2554.33	1.48489	0.470637	3.15507	0.00160459
610	OR51J1	18.3206	1.73954	0.551467	3.15438	0.00160841
611	NDUFA2	239.027	1.21115	0.384229	3.15217	0.00162064
612	PSMG3	1127.71	1.42537	0.452458	3.15028	0.00163112
613	RP11-551L14.1	142.737	1.1451	0.363444	3.15069	0.00162883
614	ACOT7	1530.84	1.1644	0.369779	3.1489	0.00163887
615	C12orf57	376.528	1.59875	0.50796	3.1474	0.0016473
616	FAM72D	35.5024	1.03467	0.328843	3.14641	0.00165289
617	FSD1	855.553	1.06551	0.338467	3.14804	0.00164371
618	RP11-697E2.4	18.7626	1.57733	0.501289	3.14654	0.00165212
619	RP3-326I13.1	29.6664	1.09974	0.349537	3.14628	0.00165364
620	COMMD3	132.752	1.50444	0.47846	3.14433	0.00166467
621	EBP	768.326	1.28899	0.410118	3.14298	0.0016724
622	AC007040.11	89.1814	1.1648	0.370705	3.14212	0.00167727
623	TEX19	1196.98	1.04879	0.333909	3.14094	0.00168408
624	PRDX2	1516.66	1.13713	0.362108	3.14032	0.00168763
625	RP11-26J3.1	17.4509	-1.33387	0.424964	-3.13878	0.00169651
626	TBCD	1399.1	0.452911	0.144313	3.1384	0.0016987
627	C1orf134	83.6532	1.44213	0.459659	3.13738	0.00170463
628	EBI3	57.9268	1.22238	0.389715	3.13661	0.00170914
629	MYL6	4584.62	1.45476	0.463814	3.13653	0.00170961
630	LSM3	678.406	1.21641	0.387886	3.13601	0.00171265
631	RPS21	12538.9	1.47354	0.46999	3.13526	0.001717
632	SLC25A10	691.19	1.23687	0.394732	3.13345	0.00172766
633	SELM	1065.14	1.50269	0.479636	3.13297	0.00173045
634	COX14	264.205	1.50986	0.482509	3.12919	0.0017529
635	RP11-793H13.11	35.1286	1.50025	0.479468	3.12899	0.00175411
636	TLL2	67.7962	0.948872	0.303369	3.12779	0.00176129
637	TLCD1	212.79	1.34777	0.431072	3.12655	0.00176868
638	NDUFB7	1035.95	1.41844	0.453891	3.12506	0.00177772
639	RLTPR	248.27	1.29659	0.414916	3.12494	0.00177838
640	GALNT18	561.426	0.65983	0.211195	3.12427	0.00178246
641	NDUFB9	3059.37	1.4801	0.47389	3.1233	0.00178837
642	PON3	56.3753	0.856311	0.274245	3.12243	0.00179362
643	FICD	289.367	-0.650339	0.208352	-3.12135	0.00180025
644	HNRNPA3P5	336.709	0.930879	0.298217	3.12148	0.00179942
645	H2AFX	973.61	1.26561	0.405721	3.11941	0.00181212
646	2019-03-02	509.718	1.13845	0.364944	3.11951	0.00181153
647	PPP1R1A	164.907	1.40261	0.449606	3.11964	0.0018107
648	FAM131C	265.812	1.44468	0.463962	3.11378	0.00184706
649	FAM96B	1751.56	1.27477	0.409034	3.11653	0.0018299
650	MDGA1	680.451	-0.867974	0.278466	-3.11699	0.00182709
651	NPIPP1	127.652	1.42831	0.458441	3.11558	0.00183585
652	PHLDA2	5533.44	1.31443	0.422086	3.11414	0.00184485
653	RP11-141O15.1	51.8847	1.6581	0.532279	3.1151	0.00183881
654	SDF2L1	2478.66	1.39249	0.446864	3.11615	0.00183229
655	TNFRSF13C	24.1362	1.3661	0.43863	3.11447	0.00184278
656	UNC5B-AS1	58.0058	1.4993	0.481363	3.11469	0.00184135
657	MOSPD1	1898.26	0.492598	0.158266	3.11247	0.00185532
658	WASH3P	480.539	1.45613	0.467786	3.11282	0.00185312
659	FABP5P7	1234.23	1.18592	0.381206	3.11097	0.00186473
660	POLE4	272.607	1.451	0.466421	3.11092	0.00186508
661	UBE2J1	1002.04	-0.525525	0.168887	-3.11169	0.00186022
662	FOLR1	371.932	1.09237	0.351256	3.10989	0.00187157
663	ANG	56.2979	1.46705	0.47197	3.10836	0.0018813
664	CHCHD10	876.303	1.49971	0.482682	3.10704	0.0018897
665	IMP3	975.483	1.09425	0.352202	3.10689	0.00189065
666	MRPL27	1455.76	1.35629	0.43658	3.10662	0.0018924
667	RPL13AP25	212.725	1.52402	0.490296	3.10836	0.00188131
668	SHMT1	416.62	0.698	0.224638	3.10721	0.0018886
669	CTD-2124B8.2	29.4713	1.61715	0.521071	3.10351	0.00191241
670	GUSB	844.083	0.966652	0.311803	3.1002	0.00193389
671	ARL3	1131.01	1.10478	0.356485	3.0991	0.0019411
672	RPL31P2	74.7635	1.53888	0.496502	3.09945	0.00193883
673	BIRC7	19.6583	1.48919	0.480725	3.0978	0.00194963
674	RPS19	31312.1	1.45268	0.468938	3.09781	0.00194954
675	AC016739.2	16772.1	1.53454	0.495599	3.09633	0.00195932
676	SLC9A3R2	739.821	1.29625	0.418612	3.09655	0.00195786
677	CTD-2287O16.1	4273.22	1.52822	0.4937	3.09544	0.00196519
678	AKR7A2	730.55	1.13337	0.3663	3.09412	0.001974
679	ATP5J	809.351	1.38109	0.446345	3.09423	0.00197326
680	S100A2	388.706	1.43255	0.462981	3.09419	0.00197353
681	AC074212.3	47.692	1.13793	0.367971	3.09243	0.00198525
682	CMC2	521.041	1.24738	0.403384	3.09229	0.00198622
683	RPL5P17	498.616	1.59428	0.515552	3.09239	0.00198555
684	TIMM13	771.896	1.34699	0.435425	3.09351	0.00197803
685	ADCK5	545.235	1.11526	0.360733	3.09164	0.00199051
686	CLIC3	580.462	1.43513	0.464634	3.08873	0.00201017
687	COX6C	4006.69	1.354	0.438118	3.0905	0.00199821
688	GSTT2	229.358	0.716578	0.231941	3.08949	0.00200503
689	NPM3	2410.75	1.31121	0.42446	3.08912	0.00200751
690	TMEM158	804.873	1.40907	0.456068	3.0896	0.00200426
691	UBALD2	831.506	1.35145	0.4374	3.08973	0.00200336
692	LINC00116	169.345	1.40922	0.456399	3.08769	0.00201716
693	RP11-303E16.2	61.1199	1.45922	0.473002	3.08502	0.00203539
694	RP11-638I8.1	36.5736	1.43786	0.466128	3.08468	0.0020377
695	COPE	1666.6	1.37062	0.444444	3.08391	0.00204303
696	RNF146	248.051	-0.852098	0.27632	-3.08374	0.00204416
697	ARHGEF2	2578.53	-0.507887	0.164751	-3.08275	0.00205095
698	RPLP2	38384.1	1.45874	0.473249	3.0824	0.00205337
699	TMA7	100.031	1.51115	0.490137	3.08311	0.0020485
700	COMMD1	232.488	1.21293	0.393857	3.07963	0.0020726
701	HMGA1P1	81.1483	-1.16407	0.37798	-3.07972	0.00207196
702	NDUFAF3	553.313	1.29897	0.421724	3.08014	0.00206904
703	PSME2P2	122.066	1.46961	0.477092	3.08034	0.00206764
704	SMUG1	674.335	1.04841	0.34045	3.07947	0.00207367
705	ASS1P12	23.1485	-1.58962	0.517706	-3.0705	0.00213702
706	C19orf25	521.146	1.18165	0.384485	3.07333	0.00211683
707	CA13	259.656	-0.627576	0.204297	-3.07188	0.00212714
708	CCDC85B	5443.73	1.45931	0.474708	3.07412	0.00211128
709	CDKN2D	415.274	1.24768	0.406238	3.07131	0.00213121
710	CLK1	1940.28	-0.565855	0.183978	-3.07566	0.00210035
711	CTD-2532K18.2	12.3469	1.60411	0.521993	3.07305	0.00211882
712	FAM207BP	141.41	1.26648	0.411961	3.07426	0.00211027
713	FAM81A	106.903	0.733895	0.238696	3.0746	0.00210784
714	LAMA4	53.4589	-1.20594	0.392607	-3.07161	0.00212905
715	LINC00326	22.0488	1.3604	0.442881	3.0717	0.00212845
716	NDUFA9	124.441	1.35317	0.440298	3.0733	0.00211702
717	NDUFB11	1977.3	1.44482	0.470218	3.07266	0.00212162
718	RPS28	174.217	1.34521	0.438096	3.07057	0.00213647
719	SHD	63.1189	1.4974	0.487693	3.07037	0.00213794
720	TMEM14B	679.31	1.2548	0.408398	3.07248	0.00212285
721	TRIM25	6071.33	-0.767051	0.249492	-3.07445	0.0021089
722	WNT4	139.145	1.12298	0.365129	3.07558	0.00210094
723	COX5B	2608.45	1.30787	0.426041	3.06982	0.00214187
724	CCDC12	863.146	1.27179	0.414346	3.06938	0.00214501
725	DCTN3	647.485	1.18784	0.387138	3.06825	0.00215316
726	ARL16	1155.79	1.30716	0.426564	3.06439	0.00218114
727	LAMTOR2	562.927	1.38563	0.45202	3.06542	0.00217362
728	PRADC1	231.711	1.38012	0.45038	3.06434	0.0021815
729	PTH2	57.3383	1.61	0.525342	3.06467	0.00217908
730	RPL26	4109.09	1.52746	0.49856	3.06375	0.0021858
731	MPZL3	475.986	-0.532568	0.173886	-3.06274	0.00219323
732	ANP32C	95.5699	0.87127	0.284947	3.05766	0.00223075
733	APRT	3765.7	1.31589	0.430902	3.0538	0.0022596
734	C19orf43	2380.35	1.32542	0.433943	3.05435	0.00225546
735	C1orf86	1027.41	1.36684	0.447608	3.05366	0.00226066
736	CDCA2	160.145	0.747466	0.244522	3.05684	0.00223684
737	CLTB	1456	1.30356	0.42641	3.05705	0.00223528
738	CSPG4P11	47.5413	-1.32223	0.431971	-3.06093	0.00220654
739	F8A1	132.272	1.32504	0.433534	3.05636	0.00224044
740	GLB1L2	854.838	0.691271	0.226128	3.057	0.00223568
741	GUK1	2437.55	1.19888	0.392049	3.058	0.00222822
742	IFRD1	1970.79	-0.472067	0.154473	-3.05597	0.00224332
743	MIS18A	168.276	0.670856	0.219559	3.05547	0.00224707
744	MRPL21	1081.08	1.35842	0.44404	3.05924	0.00221902
745	MRPL51	1781.67	1.28846	0.421351	3.05792	0.00222878
746	NEURL1B	207.263	0.810805	0.264825	3.06167	0.00220109
747	NME3	1109.03	1.39539	0.456432	3.05716	0.00223444
748	POLR2F	826.547	1.28642	0.421239	3.05391	0.00225882
749	PPP1R35	193.826	1.30061	0.425567	3.05617	0.00224185
750	PSMB3	1977.56	1.38	0.451373	3.05735	0.00223307
751	RP11-490M8.1	38.8216	1.41477	0.462311	3.06022	0.00221172
752	RPS7P10	1158.35	1.47252	0.481975	3.05518	0.00224927
753	SURF1	1023.78	1.30706	0.42775	3.05567	0.0022456
754	MRPL11	837.525	1.35073	0.442532	3.05229	0.00227104
755	CTD-2555C10.3	76.4266	1.42849	0.468073	3.05184	0.00227443
756	RP11-353B9.1	30.6348	-1.02538	0.336099	-3.05082	0.00228219
757	AC092933.3	73.2907	1.37637	0.451847	3.0461	0.00231834
758	ATP5E	2828.01	1.42753	0.46849	3.04709	0.00231072
759	C1orf170	66.4397	1.45001	0.475947	3.04657	0.00231468
760	ENKD1	392.431	1.30714	0.428681	3.04921	0.0022944
761	HMGN2	1023.51	1.05675	0.346645	3.04851	0.00229983
762	NEDD8	480.451	1.45295	0.476775	3.04745	0.0023079
763	RP11-103J17.2	27.943	-1.25908	0.413252	-3.04675	0.00231332
764	RP11-761N21.2	5492.9	1.47679	0.484766	3.0464	0.00231596
765	RPL36	20713.5	1.41728	0.465131	3.04706	0.00231089
766	RP11-796G6.1	550.875	1.49463	0.490996	3.04407	0.00233403
767	RPL24P8	3420.95	1.51496	0.497766	3.04352	0.00233831
768	C14orf2	1723.05	1.32673	0.437186	3.03472	0.00240761
769	C17orf96	1254.73	1.06586	0.351258	3.0344	0.00241015
770	C1orf122	685.95	1.46925	0.484041	3.03538	0.00240233
771	C21orf119	127.33	1.27831	0.421067	3.03588	0.00239834
772	CENPH	195.023	1.01841	0.335198	3.03822	0.00237978
773	CPXM1	23.0286	1.31547	0.433526	3.03434	0.00241061
774	CTA-250D10.23	22.6458	1.36543	0.449781	3.03577	0.00239926
775	DECR2	263.391	1.18625	0.390575	3.03718	0.00238801
776	DUSP23	495.489	1.37289	0.452291	3.03541	0.00240207
777	HSD17B8	470.251	1.13183	0.372739	3.03653	0.00239316
778	KLK1	103.271	1.37967	0.453526	3.0421	0.00234933
779	KRT18P11	555.549	1.36562	0.448831	3.04261	0.00234538
780	LHX2	101.472	0.905141	0.297924	3.03816	0.00238026
781	MIPEP	214.929	0.665144	0.219162	3.03494	0.00240584
782	MZT2A	1049.82	1.38251	0.454716	3.04039	0.00236274
783	NDUFS8	1451.4	1.33813	0.440489	3.03782	0.00238296
784	POLR3K	176.108	1.29189	0.425577	3.03563	0.00240031
785	RAC3	1850.05	1.34056	0.441492	3.03643	0.00239399
786	RP11-332H14.2	128.176	-0.721311	0.23757	-3.0362	0.00239578
787	SHFM1	2306.27	1.31706	0.433328	3.03942	0.00237036
788	TUBG1	639.63	1.10495	0.363849	3.03682	0.00239087
789	TWF2	845.269	1.452	0.477702	3.03954	0.00236938
790	UBR7	439.249	0.534277	0.17575	3.03998	0.00236596
791	TRIP13	215.738	0.692412	0.228226	3.03388	0.00241427
792	C9orf16	1340.22	1.41625	0.466937	3.03306	0.00242091
793	KLF14	57.0536	1.43785	0.474451	3.03055	0.00244109
794	CRELD2	2237.09	1.01264	0.334212	3.02993	0.00244608
795	LL22NC03-2H8.5	244.537	1.48193	0.489211	3.02923	0.00245177
796	DHRS4L2	196.936	1.44638	0.477653	3.0281	0.00246094
797	EIF4A1P2	527.361	1.23153	0.406962	3.02615	0.00247693
798	MRPL24	1192.16	1.31688	0.435158	3.02621	0.00247644
799	NPR2	192.232	-0.964842	0.318893	-3.02559	0.00248146
800	RPL24P2	58.7387	1.56961	0.518763	3.02568	0.00248074
801	RPS15	3481.61	1.4318	0.473077	3.02656	0.0024735
802	TNFSF12	119.724	1.29577	0.428161	3.02636	0.00247513
803	RP11-742N3.1	20001	1.42938	0.472542	3.02488	0.00248734
804	ZNF414	211.789	1.26097	0.417181	3.02259	0.00250622
805	ATAD3A	630.752	1.20736	0.399654	3.021	0.00251938
806	SLC25A11	1045.9	1.14527	0.379061	3.02134	0.00251658
807	RPS27A	3110.56	1.48865	0.492865	3.0204	0.00252443
808	IGF2-AS	14.2297	1.4282	0.472995	3.01949	0.00253202
809	NDUFB1	598.893	1.29054	0.427386	3.01962	0.00253088
810	C12orf45	324.256	1.33973	0.443816	3.01865	0.00253901
811	RP11-51J9.5	22.7706	1.59857	0.529613	3.01838	0.00254134
812	GABRD	503.036	1.20913	0.40075	3.01716	0.00255151
813	RPL34P18	1946.55	1.38363	0.458559	3.01735	0.00254999
814	CTD-2358C21.4	31.1768	1.42177	0.47138	3.01619	0.0025597
815	PIFO	29.8064	1.0613	0.351908	3.01584	0.00256268
816	RABAC1	1802.49	1.33599	0.4431	3.01511	0.0025689
817	SCAND1	702.166	1.43609	0.47647	3.01403	0.00257804
818	SPDYC	95.979	1.35694	0.450188	3.01417	0.00257684
819	TMED5	979.638	-0.636607	0.211178	-3.01455	0.00257361
820	TMEM141	441.126	1.47675	0.489881	3.01451	0.00257392
821	RP11-270C12.3	340.995	1.33705	0.443674	3.01358	0.00258185
822	AXL	2875.16	-0.472046	0.156685	-3.01271	0.0025893
823	CUTA	1912.28	1.33886	0.444592	3.01144	0.00260013
824	KCNQ2	966.03	1.11482	0.370205	3.01137	0.0026007
825	PTPDC1	1251.22	-0.920169	0.305511	-3.0119	0.00259619
826	RP11-507E23.1	17.4039	1.50217	0.498815	3.01148	0.00259978
827	ATP6V1F	924.682	1.39802	0.464402	3.01037	0.0026093
828	MSN	2685.87	-0.649648	0.215842	-3.00983	0.00261391
829	CLHC1	163.246	-0.697424	0.231988	-3.00629	0.00264453
830	NXPH4	395.372	1.0472	0.348347	3.00621	0.00264526
831	PRAF2	454.699	1.38812	0.461674	3.00671	0.00264091
832	TUBB	6072.61	0.972635	0.323592	3.00575	0.00264929
833	BOLA3	296.451	1.15123	0.383099	3.00506	0.0026553
834	ABHD5	96.3253	-0.990837	0.330126	-3.00138	0.00268754
835	C19orf48	2553.91	1.2622	0.42085	2.99917	0.00270713
836	CSRP2	490.025	0.84366	0.280896	3.00346	0.00266927
837	EDF1	5200.28	1.35146	0.450483	3.00002	0.00269964
838	EGFL7	1043.96	1.36882	0.455667	3.00399	0.00266461
839	FAM92B	19.113	1.26171	0.420645	2.99946	0.00270456
840	KMT2E-AS1	35.378	1.33074	0.443151	3.0029	0.00267418
841	MBP	1065.13	-0.918392	0.306126	-3.00004	0.00269941
842	NDUFB8	517.734	1.34649	0.448855	2.99983	0.00270132
843	RP11-16F15.1	256.823	1.53795	0.512003	3.00379	0.00266643
844	RP11-572P18.1	2818.46	1.52865	0.509584	2.99981	0.00270149
845	RPS20P10	122.797	1.56374	0.521109	3.00079	0.00269279
846	S100A13	480.895	1.39131	0.463822	2.99966	0.00270281
847	SLBP	1289.9	0.531859	0.177162	3.00211	0.00268119
848	SNHG11	212.862	1.16809	0.389157	3.00159	0.00268575
849	KIF4A	262.221	0.632071	0.21082	2.99816	0.00271617
850	SLC27A3	189.888	1.05447	0.3517	2.99822	0.00271562
851	AB019441.29	1813.23	1.47056	0.490671	2.99705	0.00272607
852	C20orf27	1519.16	1.25774	0.419753	2.99639	0.00273193
853	CCDC137	1603.03	1.02764	0.343009	2.99597	0.00273575
854	CISD3	705.844	1.36206	0.454687	2.9956	0.00273902
855	COX4I1	8937.4	1.30639	0.43593	2.99679	0.0027284
856	LINC00937	80.5552	0.989297	0.330108	2.99689	0.00272749
857	MTFR2	98.6146	0.800697	0.267304	2.99546	0.00274034
858	RPL21P28	23.4265	1.57233	0.524963	2.99513	0.00274326
859	RPL22L1	3912.72	1.32494	0.442686	2.99295	0.00276295
860	RPL37P2	298.018	1.53049	0.511201	2.9939	0.00275435
861	SF3B5	1572.34	1.2957	0.432749	2.99412	0.00275241
862	SFN	5371.52	1.30877	0.437178	2.99368	0.00275631
863	THYN1	592.381	1.09657	0.366308	2.99357	0.00275732
864	WBSCR28	24.9472	1.48289	0.495459	2.99296	0.00276283
865	AL049840.1	34.7619	-1.08216	0.361841	-2.99072	0.00278323
866	C11orf48	604.654	1.41649	0.47382	2.98951	0.00279429
867	FAM50B	49.1583	0.948557	0.31725	2.98993	0.00279038
868	FAU	3416.75	1.4051	0.470095	2.98896	0.00279926
869	KRT10	968.256	1.35409	0.452926	2.98966	0.00279288
870	PUSL1	293.059	1.13433	0.379507	2.98894	0.00279943
871	SNRPFP1	45.5326	1.42182	0.475372	2.99097	0.00278093
872	TUBA4A	1279.05	1.14565	0.38332	2.98874	0.00280126
873	MOAP1	697.909	-0.497418	0.166527	-2.98701	0.00281718
874	PPIA	5698.93	1.25674	0.420698	2.98728	0.00281474
875	C17orf62	1545.56	0.776968	0.260249	2.98548	0.00283131
876	MAML3	182.715	-0.947238	0.317283	-2.98547	0.00283144
877	PLEKHJ1	706.012	1.22257	0.409581	2.98493	0.00283639
878	THOC3	422.488	0.894071	0.299465	2.98556	0.00283057
879	ZNHIT1	1409.98	1.30612	0.437576	2.98489	0.00283677
880	COMTD1	428.01	1.38698	0.4649	2.98338	0.00285081
881	HIRA	211.819	1.14332	0.383218	2.98347	0.00285002
882	MRPL52	1232.3	1.30723	0.438256	2.98281	0.00285617
883	PAX8-AS1	1816.97	-0.636727	0.213446	-2.98308	0.00285364
884	SLFN5	1705.81	-1.11843	0.374816	-2.98394	0.00284566
885	FAM84B	1739.9	-0.743511	0.249369	-2.98157	0.00286776
886	LCAT	475.918	1.12228	0.376361	2.98193	0.00286442
887	LSM4	2754.69	1.28978	0.432597	2.98147	0.00286864
888	RNF181	1425.71	1.32516	0.444542	2.98097	0.00287341
889	FAM173A	535.944	1.37796	0.462592	2.97878	0.00289395
890	ISCA2	297.37	1.19424	0.400786	2.97974	0.00288494
891	NAA10	967.183	1.35564	0.454946	2.97979	0.00288445
892	RGS9	397.703	0.963151	0.323331	2.97884	0.0028934
893	RP11-385D13.1	14.2749	-1.29991	0.436346	-2.97909	0.00289108
894	RPS9	15552.9	1.3548	0.454995	2.97762	0.00290495
895	AC004381.6	82.7748	0.776286	0.26081	2.97644	0.00291615
896	CST3	1647.45	1.18746	0.399011	2.976	0.00292039
897	CTSD	1679.82	1.43217	0.481388	2.97508	0.00292913
898	F12	191.567	1.43427	0.482355	2.97348	0.00294444
899	PRELID1	337.898	0.985139	0.331275	2.97378	0.0029416
900	HLA-B	7756.89	1.26793	0.426531	2.97265	0.00295245
901	NRTN	104.009	1.44065	0.484679	2.97238	0.00295498
902	SNRPE	376.229	1.27725	0.429644	2.97281	0.00295083
903	AC023490.1	20.8207	1.5514	0.522252	2.97059	0.00297227
904	LINC00173	274.786	0.563593	0.189718	2.97068	0.00297139
905	ABHD3	990.631	-0.780717	0.262909	-2.96953	0.00298253
906	AC090505.5	30.8695	1.23783	0.416878	2.96929	0.00298489
907	SLIRP	1050.82	1.27992	0.431227	2.96809	0.00299652
908	CLK3	1532.24	0.699329	0.235656	2.96758	0.00300154
909	LINC00152	604.986	1.35549	0.457223	2.96462	0.00303059
910	RP11-342D14.1	66.3724	-0.770096	0.259755	-2.96471	0.00302973
911	RP11-864N7.2	11053.9	1.41897	0.478612	2.96477	0.00302907
912	RPL37P23	305.377	1.37429	0.463404	2.96563	0.00302063
913	FAM110A	543.572	1.2103	0.408403	2.9635	0.00304165
914	PHYH	311.766	0.927552	0.312962	2.96379	0.00303878
915	RP11-44N21.1	89.3722	1.13801	0.384177	2.9622	0.00305454
916	TIMM10	377.393	1.3094	0.442006	2.96241	0.00305243
917	ARVCF	1053.02	0.458055	0.15473	2.96034	0.00307299
918	EFNA5	14.2576	1.2879	0.435061	2.96028	0.0030736
919	HMGA1P2	698.899	-1.00365	0.339034	-2.96033	0.00307308
920	HSP90B2P	275.106	1.25465	0.423731	2.96095	0.00306688
921	MRPL54	494.57	1.39032	0.469808	2.95935	0.00308292
922	MTX1P1	47.0503	-1.23323	0.416765	-2.95906	0.00308584
923	NDUFA11	274.312	1.38038	0.466673	2.95793	0.00309712
924	NDUFA4	891.707	1.15364	0.38979	2.95965	0.00307985
925	OXLD1	739.712	1.22196	0.413125	2.95785	0.00309792
926	RP1-29C18.8	13.1075	1.52621	0.515589	2.96013	0.00307505
927	SAMD1	600.02	1.15988	0.392109	2.95807	0.00309575
928	SNRPF	696.225	1.15968	0.392021	2.95821	0.00309429
929	TMEM134	336.673	1.18948	0.402219	2.95729	0.00310357
930	FAM207A	220.465	1.11318	0.376672	2.95531	0.00312359
931	NDUFA7	436.515	1.36325	0.461341	2.95497	0.00312694
932	SLC35B3	225.351	-0.640243	0.21665	-2.9552	0.00312463
933	TSPEAR	33.0742	-1.1041	0.373569	-2.95554	0.00312121
934	WRAP53	530.498	1.08757	0.368016	2.95523	0.00312438
935	PRPF31	775.29	1.28782	0.435952	2.95404	0.00313646
936	UCP2	249.315	1.16193	0.393327	2.9541	0.00313585
937	AC013394.2	392.621	1.07664	0.364905	2.95046	0.00317301
938	ATP5G1	1502.57	1.29884	0.440004	2.95187	0.00315856
939	MAP1LC3B2	765.622	-0.616747	0.208901	-2.95234	0.00315375
940	MEA1	582.554	1.01229	0.343145	2.95005	0.00317726
941	MRPS11	456.285	1.0951	0.371205	2.95012	0.00317655
942	RPL26L1	144.671	1.11702	0.378453	2.95156	0.00316177
943	SCNN1B	12.7204	1.37589	0.466287	2.95073	0.00317028
944	TNIP1	1374.4	0.691729	0.234408	2.95096	0.00316792
945	UBA52	16469.2	1.33326	0.451755	2.9513	0.00316443
946	UQCC2	862.13	1.23522	0.418304	2.95293	0.00314777
947	CCDC23	232.272	1.20937	0.41026	2.9478	0.0032004
948	DHDH	221.951	1.22378	0.415024	2.94869	0.00319125
949	LSM7	1253.78	1.28373	0.435341	2.9488	0.00319006
950	MEF2BNB	95.8848	0.991295	0.336295	2.94769	0.00320157
951	RHOC	3227.41	1.36231	0.462157	2.94773	0.00320118
952	ZNF473	782.828	-0.53789	0.182426	-2.94853	0.00319286
953	H2AFZ	3486.34	1.23468	0.419127	2.94583	0.00322093
954	KRT18	9484.66	1.23944	0.420759	2.94573	0.0032219
955	PES1	2266.83	1.03493	0.35129	2.94607	0.00321837
956	CCDC167	308.212	1.29829	0.441255	2.94226	0.00325827
957	CHCHD1	639.596	1.15406	0.392352	2.94139	0.00326743
958	GEMIN7	200.016	1.38627	0.471251	2.94169	0.00326425
959	NAT14	613.297	1.29337	0.439332	2.94395	0.00324054
960	PIGQ	297.419	0.929735	0.315718	2.94483	0.00323133
961	PSENEN	84.4955	1.4499	0.492491	2.94401	0.00323992
962	RP11-504P24.8	249.429	1.07705	0.366178	2.94132	0.00326817
963	RPL27A	11283.8	1.45134	0.493156	2.94296	0.00325092
964	TALDO1	2888.67	1.16638	0.396071	2.94489	0.00323071
965	TRIM54	162.293	1.03821	0.352878	2.94214	0.00325957
966	ZMYND19	498.158	1.03961	0.353273	2.94279	0.00325273
967	ZNF653	135.386	1.21746	0.413912	2.94135	0.00326785
968	hsa-mir-1199	123.316	1.31388	0.446575	2.94213	0.00325966
969	MVK	257.19	0.948337	0.322504	2.94054	0.00327641
970	PFN1P1	319.686	1.26806	0.431617	2.93794	0.00330403
971	ATP6V0E2	316.358	0.884004	0.301143	2.93549	0.00333018
972	UXT	610.392	1.38322	0.471298	2.93492	0.00333632
973	USMG5	1504.07	1.24939	0.425875	2.93369	0.00334959
974	VIM	22.782	1.26365	0.431057	2.93152	0.00337308
975	SNRPD3	2498.4	1.03364	0.352647	2.93108	0.00337784
976	RPL34P34	73.4458	1.5158	0.51759	2.92858	0.00340511
977	TPGS1	101.627	1.3489	0.460566	2.92879	0.00340285
978	TSTD1	747.313	1.27639	0.435986	2.9276	0.00341591
979	NDUFA3	687.75	1.30709	0.446782	2.92556	0.0034384
980	LAMTOR5	798.014	1.23092	0.42087	2.9247	0.0034479
981	ABCC2	1226.23	-1.18172	0.404166	-2.92385	0.0034573
982	KLF10	2118.77	-0.782992	0.267809	-2.9237	0.00345901
983	LINC01011	28.3525	1.31773	0.450711	2.92368	0.00345922
984	DCST2	127.24	0.821314	0.280968	2.92316	0.00346496
985	HLX	40.0224	1.12218	0.383968	2.9226	0.00347122
986	NDUFB6	631.214	1.11389	0.381188	2.92216	0.00347618
987	TIMP1	7212.43	1.30835	0.447732	2.92217	0.00347602
988	CORO7	120.746	1.34056	0.458843	2.92161	0.00348225
989	FBXO2	2937.23	1.21898	0.417273	2.92131	0.00348562
990	ZNF358	348.468	1.4477	0.495619	2.921	0.00348913
991	C9orf169	106.072	1.28425	0.439771	2.92027	0.00349729
992	COX6B1	3069.4	1.33615	0.457571	2.92009	0.00349933
993	SERF2	1485.7	1.31007	0.448748	2.91939	0.00350716
994	STK32C	493.249	1.11689	0.382567	2.91948	0.0035062
995	ABHD4	448.196	-0.545241	0.186829	-2.9184	0.0035183
996	RP11-473M20.16	17.5312	1.37109	0.469763	2.91869	0.00351507
997	HSPB11	501.95	1.06893	0.366342	2.91784	0.00352468
998	ANKRD1	13.8049	1.23887	0.424656	2.91735	0.00353019
999	RP11-391M1.4	103.759	0.994611	0.34107	2.91615	0.0035438
1000	TNFAIP2	1293.6	-0.456452	0.15653	-2.91607	0.00354467
1001	C2orf48	14.0972	1.37077	0.470235	2.91507	0.00355609
1002	SLC7A11	3167.75	-1.15381	0.395788	-2.91523	0.00355428
1003	FGFBP3	22.0813	1.17278	0.402407	2.91441	0.00356362
1004	RP11-425L10.1	11985.2	1.37504	0.471794	2.91449	0.00356268
1005	ALDH1A3	4603.51	-0.640979	0.220071	-2.9126	0.00358434
1006	MARCKSL1	1073.4	1.00125	0.343907	2.9114	0.00359817
1007	CCHCR1	1387.78	1.02558	0.352336	2.9108	0.00360508
1008	CST6	3209.6	1.29684	0.445563	2.91057	0.00360767
1009	RHEBL1	84.3869	1.00474	0.345313	2.90965	0.00361839
1010	RRP1	1010.03	1.01653	0.34937	2.90961	0.00361877
1011	TPRN	444.655	1.13494	0.389984	2.91023	0.00361161
1012	ARL4C	501.76	0.545448	0.187621	2.90718	0.00364704
1013	ATRAID	819.603	1.1282	0.387981	2.90788	0.00363894
1014	C2orf81	148.704	1.03165	0.354822	2.90752	0.00364307
1015	COA3	369.033	1.24165	0.426951	2.90819	0.00363528
1016	EIF2B3	452.652	0.818178	0.281465	2.90685	0.00365083
1017	EIF3K	3523.55	1.24399	0.427957	2.90681	0.0036513
1018	LSM5	628.982	1.13047	0.388941	2.90654	0.00365452
1019	RPL13	31664.2	1.37654	0.473324	2.90824	0.0036347
1020	ALKBH4	191.64	1.07663	0.37087	2.90297	0.00369639
1021	DENND2A	19.2351	1.36643	0.470755	2.90263	0.00370039
1022	FAM110C	1087.45	-0.519569	0.178851	-2.90503	0.00367217
1023	GMDS	757.404	1.17996	0.406312	2.90408	0.0036833
1024	GPAA1	1693.75	1.06235	0.365991	2.90266	0.00370008
1025	NARF	2183.69	0.934377	0.321793	2.90366	0.00368832
1026	RPL35	8135.22	1.33454	0.459412	2.90488	0.00367391
1027	RPS4XP11	495.745	1.34116	0.462015	2.90286	0.00369778
1028	SNRPGP10	141.471	1.02006	0.351248	2.90411	0.00368296
1029	TNFRSF10B	8735.02	-0.727911	0.250623	-2.9044	0.00367955
1030	AUNIP	91.9702	0.951825	0.32802	2.90173	0.00371109
1031	BAX	1755.06	1.25319	0.431948	2.90124	0.00371683
1032	TLE6	280.345	1.01744	0.350693	2.90124	0.00371692
1033	RPL10AP6	1785.5	1.27016	0.437977	2.90005	0.00373098
1034	MRPS12	916.517	1.22323	0.421859	2.89962	0.0037361
1035	DGCR6L	396.832	1.22961	0.424141	2.89906	0.00374286
1036	CFLAR	634.334	-0.68027	0.234702	-2.89844	0.00375023
1037	DNPH1	1055.46	1.25322	0.432432	2.89807	0.00375464
1038	AC093616.4	34.5617	-1.11179	0.383745	-2.8972	0.00376512
1039	AP2S1	2399.47	1.23265	0.425907	2.89418	0.00380152
1040	APOA1BP	1787.27	1.22161	0.422172	2.89364	0.00380808
1041	C1orf35	547.476	1.10095	0.380244	2.89539	0.00378691
1042	FUT11	392.722	0.608021	0.209854	2.89736	0.00376322
1043	GSTO1	2170.62	1.25758	0.434536	2.89407	0.00380288
1044	HSPA8P1	38.3794	-1.3421	0.463562	-2.8952	0.00378921
1045	KRT16P2	26.6759	-1.04739	0.361623	-2.89635	0.00377529
1046	LINC00505	38.4974	1.40503	0.48502	2.89685	0.00376935
1047	MRPL4	892.636	1.20169	0.415266	2.89378	0.00380637
1048	MT-RNR1	55153.7	1.16028	0.400616	2.89624	0.00377659
1049	NPRL2	877.247	0.958118	0.331143	2.89337	0.00381134
1050	PIDD	577.785	1.05044	0.362876	2.89475	0.00379457
1051	RBX1	202.66	1.33415	0.460808	2.89524	0.00378869
1052	RP11-304F15.3	30.3501	1.08054	0.373386	2.89389	0.00380502
1053	SLC2A4RG	661.683	1.0865	0.375563	2.893	0.00381587
1054	FES	315.136	1.22794	0.424514	2.89257	0.00382099
1055	GCDH	317.871	0.850084	0.293943	2.892	0.00382793
1056	IFITM2	578.204	1.17415	0.40607	2.8915	0.00383403
1057	MATN4	24.7856	1.49239	0.516206	2.89107	0.00383929
1058	PFN1	6792.61	1.31699	0.455673	2.8902	0.00384995
1059	TMUB1	1157.34	1.2835	0.444121	2.88999	0.00385257
1060	CSTA	346.121	1.09823	0.380079	2.88949	0.0038587
1061	GPX4	4519.88	1.23277	0.426663	2.88932	0.0038607
1062	AC093106.7	1844.93	1.39185	0.482031	2.88746	0.00388361
1063	ATP5H	1716.13	1.21099	0.41947	2.88696	0.00388989
1064	ALKBH7	550.537	1.26419	0.438092	2.88567	0.00390583
1065	PCOLCE	138.512	1.10367	0.382451	2.88579	0.00390428
1066	PPIH	380.334	1.1397	0.394917	2.88593	0.00390263
1067	SLC52A2	1488.78	1.14668	0.397456	2.88504	0.0039136
1068	ATF3	4787.61	-0.482585	0.16735	-2.88368	0.00393054
1069	RILP	157.522	1.22074	0.423428	2.88299	0.00393923
1070	RP11-60I3.5	19.2751	1.31867	0.457364	2.88319	0.00393675
1071	PMVK	963.938	1.22601	0.42535	2.88235	0.0039472
1072	U47924.27	41.4249	1.34816	0.467939	2.88106	0.0039634
1073	LINC01059	30.5744	-1.17929	0.409451	-2.88017	0.00397465
1074	PLIN5	363.014	0.952639	0.330727	2.88044	0.00397117
1075	ISY1	324.56	1.21751	0.422911	2.87888	0.00399085
1076	RP11-611D20.2	291.947	1.04054	0.361452	2.87879	0.00399199
1077	BCAS4	458.251	1.17103	0.406937	2.87767	0.00400628
1078	FH	564.605	0.760022	0.264113	2.87764	0.00400661
1079	RP11-321A17.3	62.7395	1.42762	0.496194	2.87713	0.00401305
1080	TRAPPC2L	962.432	1.17598	0.408815	2.87655	0.00402049
1081	NDUFV1	2531.03	1.08131	0.37604	2.87551	0.00403377
1082	TRIM47	650.451	1.13272	0.393946	2.8753	0.00403639
1083	C1QTNF2	12.7866	1.45359	0.505799	2.87386	0.0040549
1084	CCDC124	2717.52	1.14788	0.399421	2.87386	0.00405488
1085	TMEM120A	805.198	1.122	0.390437	2.8737	0.00405697
1086	FLYWCH2	664.453	1.13802	0.396168	2.87256	0.00407164
1087	RPS29	11028.9	1.31249	0.456862	2.87284	0.00406804
1088	LYPLA1	1224.9	-0.476311	0.165881	-2.8714	0.00408664
1089	ZNF189	263.691	-0.771438	0.268666	-2.87137	0.00408703
1090	CDC34	1684.72	1.23354	0.42972	2.87058	0.00409723
1091	POLD2	2567.4	1.03523	0.360656	2.87042	0.00409931
1092	AC007969.5	2256.82	1.30119	0.453366	2.87006	0.00410396
1093	ACAP1	161.618	0.844538	0.294471	2.86798	0.00413103
1094	EIF5	3871.16	-0.49813	0.173617	-2.86912	0.00411614
1095	MFSD3	896.81	1.27748	0.445265	2.86904	0.00411719
1096	POP7	838.278	1.17941	0.411185	2.86832	0.00412653
1097	RCOR2	284.29	0.879698	0.306707	2.86821	0.00412806
1098	RP4-706A16.3	6085.59	1.33686	0.466105	2.86816	0.00412863
1099	TPI1P1	2727.87	0.700929	0.244427	2.86764	0.00413552
1100	RP11-57A19.2	69.1068	1.14573	0.399637	2.86692	0.00414491
1101	RP11-734E19.1	30.6549	1.29347	0.451356	2.86574	0.00416035
1102	SLC25A41	92.0668	1.2142	0.423726	2.86553	0.00416309
1103	ZNF561	548.87	-0.68223	0.238081	-2.86554	0.00416302
1104	CTD-3035D6.1	272.2	1.23431	0.431102	2.86315	0.00419456
1105	LINC00467	314.112	0.959133	0.334852	2.86435	0.00417866
1106	MORN5	27.7796	1.44715	0.505201	2.86451	0.00417653
1107	RP11-425I13.3	45.1542	1.2133	0.423682	2.86372	0.00418702
1108	SERGEF	332.198	1.2544	0.438131	2.86308	0.00419548
1109	TEAD4	383.396	0.908906	0.317317	2.86435	0.00417873
1110	TMEM238	50.2433	1.43762	0.501896	2.86438	0.00417822
1111	TNFRSF18	923.035	1.35511	0.473185	2.86381	0.00418575
1112	WNT9A	721.695	-0.562577	0.196503	-2.86294	0.00419726
1113	PLAC9	57.6565	-0.985822	0.344417	-2.86229	0.00420586
1114	RP11-480I12.5	44.2794	1.17218	0.409517	2.86235	0.00420519
1115	PYCRL	316.874	0.969416	0.33872	2.862	0.00420981
1116	C16orf74	340.656	1.22791	0.429161	2.86118	0.00422063
1117	ANGPTL4	3374.36	1.07188	0.374905	2.85909	0.00424864
1118	LRRC20	793.044	0.703723	0.246136	2.85908	0.00424866
1119	RP11-509E16.1	51.6432	0.796856	0.278684	2.85935	0.00424506
1120	SERPINB8	317.964	-0.716442	0.25057	-2.85925	0.00424647
1121	PPP1R14B	608.611	1.37263	0.480211	2.85838	0.00425804
1122	IFI27L2	735.871	1.36035	0.476229	2.85649	0.00428347
1123	MIR663A	59.405	1.56733	0.5489	2.8554	0.00429822
1124	RP11-111M22.4	25.8402	1.10759	0.387858	2.85565	0.00429485
1125	RAB26	747.784	1.09794	0.384611	2.85467	0.00430814
1126	GINS3	162.542	0.618867	0.216813	2.85439	0.00431198
1127	STX8	549.767	1.14206	0.400182	2.85384	0.00431938
1128	HMG20B	2053.99	1.08979	0.382004	2.85283	0.00433317
1129	SPINK2	41.9837	1.44407	0.506258	2.85243	0.0043386
1130	CTC-451P13.1	64.1424	1.39724	0.490068	2.85111	0.00435662
1131	HCG4B	25.4788	-1.43285	0.502517	-2.85135	0.0043534
1132	LINC00685	30.235	1.53624	0.538921	2.85058	0.00436396
1133	LRRC73	67.3691	1.32974	0.466562	2.85009	0.00437067
1134	OAZ1	6573.98	1.2136	0.425717	2.85072	0.00436201
1135	RP11-490G8.1	17.4898	1.40708	0.493662	2.8503	0.00436786
1136	NOL12	298.578	1.01493	0.356145	2.84977	0.00437509
1137	RP11-339B21.11	30.289	1.28745	0.452007	2.84829	0.00439542
1138	DRAP1	4353.99	1.18513	0.416149	2.84786	0.00440139
1139	AP000251.3	17.0734	1.49693	0.525888	2.84648	0.00442059
1140	ZHX2	170.862	-0.67807	0.23821	-2.84652	0.00442
1141	NOSIP	2983.23	1.21946	0.428532	2.84568	0.00443169
1142	DUT	661.315	1.08077	0.379837	2.84536	0.00443613
1143	RP11-572O17.1	12.4639	1.4498	0.509585	2.84505	0.00444044
1144	RP9	280.786	1.00821	0.354416	2.8447	0.00444536
1145	ATP6V1C2	308.745	0.599459	0.210854	2.84301	0.00446894
1146	DHRS4	102.614	1.31916	0.464004	2.84299	0.00446928
1147	ESPN	2286.32	0.96478	0.339355	2.84298	0.00446939
1148	FAM222A	150.897	0.697309	0.245211	2.8437	0.00445925
1149	MDK	3321.33	1.23623	0.434774	2.84339	0.00446366
1150	SNRPC	1722.47	1.15062	0.404624	2.84368	0.0044596
1151	BST2	225.931	1.15235	0.405535	2.84156	0.00448939
1152	CLPP	926.792	1.07516	0.378326	2.84189	0.00448467
1153	DNAH10OS	20.4888	-1.31295	0.46196	-2.84213	0.00448127
1154	HLA-A	6308.55	1.25167	0.440385	2.84221	0.00448015
1155	RPL36AL	5607.7	1.24777	0.439076	2.8418	0.00448591
1156	C6orf226	48.0976	1.30775	0.460323	2.84094	0.00449811
1157	NEIL3	114.413	0.777509	0.273715	2.84058	0.00450316
1158	PRR7	543.555	1.23578	0.435009	2.8408	0.00449999
1159	BRK1	2571.68	1.03777	0.365382	2.84023	0.00450812
1160	RP11-755F10.1	36.8847	-1.12695	0.396821	-2.83993	0.00451229
1161	AP4M1	257.898	0.856893	0.301867	2.83865	0.00453055
1162	BRMS1	860.984	1.20419	0.424251	2.83838	0.00453428
1163	FAM50A	3135.84	1.15557	0.407056	2.83884	0.00452778
1164	ITGB7	60.8343	-0.790881	0.278648	-2.83828	0.0045357
1165	RP11-190A12.8	33.1233	1.21022	0.42624	2.83929	0.00452135
1166	DPM2	1351.82	1.22012	0.429984	2.8376	0.00454539
1167	SLC6A9	234.691	-0.554951	0.195575	-2.83754	0.00454629
1168	TP53I11	991.446	0.434973	0.153487	2.83394	0.00459785
1169	C14orf182	61.9041	0.791503	0.27935	2.83338	0.0046059
1170	C19orf53	1622.98	1.15821	0.409354	2.82935	0.00466432
1171	COX7A2	2462.25	1.18783	0.419766	2.82974	0.00465856
1172	CTB-58E17.1	63.0441	1.18081	0.416972	2.83188	0.00462748
1173	FAM195A	417.359	1.32263	0.467089	2.83164	0.00463095
1174	FAM71E1	941.656	1.31948	0.466316	2.82958	0.00466093
1175	LSM2	949.314	1.13802	0.402316	2.82867	0.00467419
1176	NDUFA1	1319.05	1.2075	0.42665	2.8302	0.00465192
1177	NUSAP1	902.143	0.565418	0.199849	2.82922	0.00466616
1178	OGFR	2049.39	0.915976	0.323687	2.82982	0.00465741
1179	PEAR1	893.847	-0.728944	0.257538	-2.83043	0.00464851
1180	PIH1D1	2590.33	1.1099	0.392216	2.82982	0.00465747
1181	RP11-367G18.2	58.1715	1.2787	0.452018	2.82888	0.00467117
1182	RP11-568K15.1	170.779	0.567736	0.200517	2.83136	0.00463504
1183	RP13-582O9.5	277.35	1.2252	0.433158	2.82854	0.00467612
1184	RP5-1125A11.1	41.5854	1.07039	0.378264	2.82974	0.00465855
1185	TIPARP-AS1	24.5908	1.33469	0.471909	2.82828	0.00467985
1186	WSB2	1030.64	-0.577191	0.203827	-2.83178	0.00462903
1187	PTRHD1	135.763	1.27084	0.449556	2.82689	0.00470023
1188	RP11-680H20.1	456.482	1.21935	0.431271	2.82734	0.00469361
1189	RP13-1032I1.7	64.8183	1.41565	0.500731	2.82717	0.00469607
1190	SENP3	251.416	1.04414	0.369384	2.82671	0.00470282
1191	ANKRD54	572.852	0.975658	0.345213	2.82625	0.00470966
1192	RPL13A	15458.1	1.27382	0.450778	2.82583	0.00471587
1193	FAM195B	87.1104	1.28518	0.454985	2.82466	0.00473313
1194	NUDT16L1	332.807	1.17257	0.415101	2.82478	0.00473131
1195	PFDN6	1212.08	1.11812	0.395798	2.82498	0.00472837
1196	BTN2A1	425.797	-0.665729	0.235766	-2.82368	0.00474755
1197	CD82	468.609	0.77191	0.273362	2.82377	0.00474624
1198	CREG2	37.4417	0.903184	0.319909	2.82325	0.00475398
1199	CD320	999.254	1.24419	0.440744	2.82292	0.00475877
1200	THEM6	367.265	0.916512	0.324844	2.82139	0.00478164
1201	TRPT1	808.556	1.22394	0.433807	2.8214	0.00478151
1202	PABPN1	1552.98	1.24588	0.441729	2.82046	0.00479546
1203	SLC35F2	1256.84	-0.575287	0.20399	-2.82018	0.00479971
1204	Z83851.1	114.83	1.23104	0.436473	2.82043	0.00479594
1205	CFDP1	809.084	1.16826	0.414347	2.81952	0.0048096
1206	GCLC	2228.13	-0.812141	0.28804	-2.81954	0.00480918
1207	COMMD6	2478.57	1.30272	0.462194	2.81856	0.00482403
1208	OTUB1	1393.14	1.0766	0.381929	2.81886	0.0048194
1209	PSME1	2079.57	1.10374	0.391512	2.81917	0.00481486
1210	SSSCA1	656.732	1.16725	0.414158	2.81838	0.00482665
1211	GTF3C6	111.69	1.19412	0.423931	2.81677	0.00485093
1212	HSD17B10	1078.99	1.15326	0.409459	2.81654	0.00485445
1213	RP11-465B22.8	93.3292	1.22807	0.436005	2.81665	0.0048528
1214	NFE2L2	1988.21	-0.75813	0.269272	-2.81548	0.00487045
1215	RHPN1	2122.29	0.973067	0.345586	2.8157	0.00486704
1216	PIN4P1	107.136	0.912514	0.324189	2.81476	0.00488137
1217	RP4-800M22.1	20.7486	1.26264	0.448643	2.81437	0.00488735
1218	DHCR24	1683.44	0.434278	0.154364	2.81333	0.0049031
1219	ITPKA	388.621	1.0892	0.387211	2.81295	0.00490893
1220	S100A3	75.5565	1.28989	0.458633	2.81247	0.0049163
1221	COX6A1P2	1550.92	1.13056	0.402095	2.81168	0.00492842
1222	OR7E38P	136.507	1.2709	0.451997	2.81173	0.00492751
1223	GATA2	172.775	-0.611653	0.217596	-2.81095	0.00493951
1224	IZUMO4	257.649	1.14909	0.408777	2.81105	0.00493804
1225	ZBED3	111.182	-1.0837	0.385544	-2.81085	0.00494113
1226	FAM229B	225.65	1.20783	0.429984	2.80901	0.00496936
1227	KCTD17	522.527	0.731802	0.260532	2.80888	0.00497148
1228	PTGES2	1885.77	1.08714	0.38719	2.80777	0.00498861
1229	CCDC58	224.561	0.863163	0.307604	2.80608	0.00501478
1230	CTD-2126E3.4	17.9328	1.55036	0.552603	2.80556	0.00502295
1231	G6PC3	559.038	1.06107	0.378192	2.80562	0.00502193
1232	MIIP	1125.56	1.20007	0.427807	2.80517	0.00502904
1233	MIR4426	1303.34	1.32003	0.470575	2.80515	0.00502939
1234	NPDC1	1842.18	1.11173	0.396344	2.80496	0.00503234
1235	DACT3	195.153	0.810748	0.28929	2.80254	0.0050702
1236	DMBX1	60.5155	0.75252	0.268531	2.80236	0.00507302
1237	LAMC2	5216.52	-0.717466	0.255979	-2.80284	0.00506556
1238	RP11-63P12.7	12.1385	1.4102	0.503111	2.80296	0.00506361
1239	RPS19BP1	1174.13	1.23237	0.439765	2.80233	0.00507353
1240	SKIL	621.888	-1.07518	0.383744	-2.80181	0.00508171
1241	TTYH1	103.622	1.09605	0.391168	2.802	0.00507865
1242	FAM132B	168.909	0.697619	0.249072	2.80088	0.00509641
1243	SRA1	981.744	1.11344	0.397552	2.80074	0.00509859
1244	UNG	652.919	0.516534	0.184463	2.80021	0.00510694
1245	METTL7B	205.025	0.900516	0.321674	2.79947	0.00511873
1246	SH3YL1	670.908	-0.471249	0.168376	-2.79878	0.00512955
1247	ZBTB2	180.192	-0.617371	0.220658	-2.79787	0.00514415
1248	TMEM99	539.872	1.15833	0.414191	2.79661	0.00516412
1249	CHCHD2P6	184.229	1.03959	0.371769	2.79633	0.0051686
1250	NME2P1	1002.92	1.2984	0.464397	2.79589	0.00517577
1251	SPATA2L	1058.13	1.10617	0.395675	2.79564	0.00517966
1252	NKX3-1	207.603	-0.594902	0.212901	-2.79426	0.00520186
1253	HDGFRP2	1843.21	1.07845	0.386099	2.79319	0.00521904
1254	RP11-280G9.1	40.2728	-1.10896	0.397074	-2.79283	0.00522499
1255	DIO3	31.3318	1.27024	0.455016	2.79164	0.00524416
1256	RNF126	1391.92	1.01764	0.364536	2.79161	0.0052446
1257	ZNF862	313.302	-0.662525	0.237331	-2.79157	0.00524532
1258	PIGU	398.283	1.02146	0.365978	2.79105	0.0052537
1259	EDN2	11.7792	1.35951	0.487164	2.79066	0.00526015
1260	TRIM52-AS1	121.634	1.20689	0.43252	2.79037	0.00526476
1261	BHLHA15	54.7057	-1.34313	0.481501	-2.78947	0.00527951
1262	BOLA1	215.752	1.08293	0.388272	2.78909	0.00528561
1263	HAGHL	837.377	1.21197	0.43447	2.78953	0.00527844
1264	ISOC2	1015.38	1.25189	0.448811	2.78935	0.00528134
1265	RP11-849F2.9	31.6005	1.3165	0.47202	2.78909	0.00528571
1266	MSRB1	346.031	0.96078	0.344557	2.78845	0.00529611
1267	USPL1	739.756	-0.752885	0.270005	-2.78841	0.00529679
1268	MNX1	110.419	0.754186	0.270533	2.78778	0.00530713
1269	MOSPD3	320.456	1.09605	0.393189	2.78759	0.0053101
1270	CD81	4816.42	1.12697	0.404423	2.78662	0.00532609
1271	RPS3AP5	583.393	1.22009	0.437813	2.7868	0.00532318
1272	TMSB4X	3969.51	1.26044	0.452379	2.78624	0.00533226
1273	MTND5P11	28.4197	1.32743	0.476491	2.78585	0.00533876
1274	CDKN2AIP	240.18	-0.709871	0.254876	-2.78517	0.00535
1275	HMGN2P3	123.596	0.747287	0.268274	2.78553	0.00534397
1276	TIMM8B	456.553	1.13624	0.407975	2.78508	0.00535146
1277	CIB1	2566.33	1.23756	0.44457	2.78371	0.00537406
1278	IL12RB2	14.5445	-1.29629	0.465616	-2.78402	0.00536892
1279	PARK7	3861.16	1.07356	0.385628	2.78393	0.00537043
1280	RPL29	13298.9	1.29012	0.46338	2.78414	0.00536691
1281	HIGD2A	508.171	1.31225	0.471548	2.78286	0.00538816
1282	RP11-326C3.2	25.8536	1.06074	0.381182	2.78276	0.00538992
1283	BANF1	1493.85	1.2264	0.440937	2.78135	0.00541328
1284	NTAN1	561.758	0.897299	0.322659	2.78095	0.00541995
1285	RPL18	24801.7	1.27561	0.458725	2.78077	0.00542302
1286	SNRPG	288.483	1.07711	0.387305	2.78104	0.00541843
1287	CCS	1171.04	1.19843	0.431021	2.78043	0.00542864
1288	DNAJC30	100.19	1.05388	0.379096	2.77999	0.00543606
1289	MTND4P12	12.0391	1.33693	0.48093	2.77989	0.00543773
1290	AADAC	165.32	-0.602923	0.217024	-2.77814	0.00546713
1291	CLDN3	613.617	1.1561	0.416169	2.77795	0.00547036
1292	ERRFI1	23271.2	-0.62792	0.226052	-2.77777	0.00547337
1293	HAUS8	251.694	0.930631	0.335048	2.7776	0.00547613
1294	HES7	48.905	1.24577	0.44833	2.7787	0.00545773
1295	TAF10	1395.49	1.17056	0.421254	2.77875	0.00545677
1296	TST	601.584	1.19128	0.428745	2.77852	0.00546066
1297	NPIPB4	231.057	-0.601933	0.216757	-2.777	0.00548631
1298	THOP1	2618.38	0.916454	0.330056	2.77667	0.00549196
1299	NSUN5	761.11	1.12287	0.404477	2.7761	0.00550155
1300	FABP6	238.825	1.22464	0.441312	2.77501	0.00552007
1301	RP11-112J1.1	1895.71	1.3216	0.476203	2.77528	0.00551534
1302	RP11-196G18.22	155.425	-0.838105	0.301998	-2.7752	0.00551683
1303	ZNHIT2	130.974	1.30583	0.470514	2.77532	0.00551471
1304	C1QL4	561.998	0.973648	0.350929	2.77449	0.00552885
1305	HMCN2	27.5383	1.09151	0.393405	2.77453	0.00552819
1306	AC009948.7	135.254	1.26898	0.45775	2.7722	0.00556782
1307	B3GAT3	920.331	1.17616	0.424277	2.77215	0.00556882
1308	SKP1	1257.88	1.07789	0.388818	2.77222	0.00556759
1309	CYBA	4671.98	1.23375	0.445213	2.77114	0.00558612
1310	PPCDC	258.85	1.18707	0.428383	2.77104	0.0055877
1311	RP11-481A20.11	84.7232	1.05401	0.380336	2.77125	0.00558413
1312	TMEM147	1266.19	1.16151	0.419252	2.77044	0.00559803
1313	H2AFJ	240.565	1.17238	0.423248	2.76995	0.00560642
1314	SH3GLB2	2295.06	0.81342	0.293662	2.76992	0.00560699
1315	PCYOX1L	466.566	0.589343	0.212806	2.76939	0.00561612
1316	RPL26P30	234.605	1.17111	0.42287	2.76943	0.00561553
1317	ASMTL-AS1	71.4819	0.939599	0.339707	2.76591	0.00567642
1318	BAI2	710.496	0.513692	0.185913	2.76308	0.0057259
1319	C19orf70	811.069	1.28403	0.463907	2.76785	0.00564267
1320	CCDC153	162.514	1.00737	0.36394	2.76795	0.00564101
1321	CLTA	3270.34	1.09482	0.396401	2.76189	0.00574674
1322	DNTTIP1	1487.2	0.936783	0.338963	2.76368	0.00571543
1323	GAL	453.782	1.22545	0.442869	2.76707	0.00565631
1324	GFER	292.245	1.11755	0.404369	2.76369	0.0057152
1325	GPAT2	288.61	0.75791	0.274157	2.76451	0.00570077
1326	IFI27L1	277.296	1.08007	0.391071	2.76182	0.00574796
1327	KRT8	22382.3	1.01594	0.367821	2.76206	0.00574387
1328	2019-03-09	596.097	0.938208	0.339267	2.7654	0.00568529
1329	MIR222	17.9195	-1.31807	0.477211	-2.76202	0.00574445
1330	MPDU1	522.18	1.18731	0.429258	2.76597	0.00567537
1331	MRP63	709.155	1.10125	0.398461	2.76375	0.00571416
1332	MRPL20	849.479	1.04862	0.379271	2.76484	0.00569512
1333	NDUFS3	917.242	1.12778	0.407551	2.7672	0.00565395
1334	PHKA1	596.104	-0.722117	0.261296	-2.76359	0.00571685
1335	PSMC5	2587.45	1.13922	0.412129	2.76422	0.00570595
1336	RP11-700P18.1	248.858	-0.908632	0.328654	-2.7647	0.00569746
1337	RPL28	26443.3	1.23835	0.447765	2.76563	0.00568134
1338	RPS23P8	8385.25	1.3093	0.474064	2.76186	0.00574724
1339	RPS27L	1163.88	1.00452	0.363708	2.76187	0.00574705
1340	SEPW1	3134.76	1.12403	0.406887	2.76252	0.00573575
1341	SLCO4A1	1366.65	0.566877	0.204799	2.76796	0.00564076
1342	SNHG7	2684.19	1.1696	0.422733	2.76676	0.0056616
1343	SUMO2	1897.15	1.22592	0.443778	2.76247	0.00573666
1344	VSNL1	54.8922	0.743467	0.268637	2.76755	0.00564787
1345	ZNF511	182.248	1.1631	0.42068	2.76481	0.00569559
1346	TBX3	251.308	-0.774843	0.280589	-2.76149	0.00575379
1347	TMEM52	381.866	1.1389	0.412453	2.76129	0.00575737
1348	NUBP2	1125.89	1.06598	0.386161	2.76046	0.00577204
1349	SDHA	1672.23	0.592358	0.2146	2.76028	0.00577513
1350	KDM4B	1530.07	0.469576	0.170188	2.75917	0.00579489
1351	TMEM258	824.8	1.25852	0.456163	2.75893	0.00579909
1352	ZC3H12A	414.797	-0.455199	0.164979	-2.75913	0.00579548
1353	NDUFA8	1114.51	1.12798	0.408987	2.75799	0.00581575
1354	SMPD1	151.012	0.959526	0.347966	2.75753	0.00582397
1355	LINC01137	58.8168	1.0817	0.392349	2.75697	0.00583395
1356	SPRY4	3176.32	-0.690866	0.250655	-2.75624	0.00584702
1357	PEX16	626.393	1.17132	0.425091	2.75546	0.00586088
1358	RPL38	26568.9	1.25517	0.45548	2.75572	0.00585633
1359	TP53I13	756.766	1.16059	0.421182	2.75556	0.00585913
1360	XRCC1	341.448	0.934889	0.339429	2.7543	0.00588171
1361	BLOC1S4	312.332	0.938072	0.340627	2.75396	0.00588794
1362	ATP5J2	257.255	1.2006	0.436001	2.75367	0.00589307
1363	AP006216.10	15.7841	1.38853	0.504419	2.75272	0.00591018
1364	MRPL37	1319.93	0.954144	0.346641	2.75254	0.00591344
1365	CATSPER1	394.072	1.06382	0.386602	2.75172	0.0059284
1366	MED27	231.444	1.2559	0.456344	2.75209	0.00592156
1367	RP11-111M22.3	143.564	1.29637	0.47119	2.75128	0.00593638
1368	S100A5	38.8128	1.26678	0.460433	2.75128	0.00593625
1369	SSNA1	926.339	1.15941	0.421361	2.75158	0.00593092
1370	RPL31P63	514.771	1.25083	0.45475	2.75058	0.00594896
1371	EMG1	906.355	1.02496	0.372713	2.74999	0.00595976
1372	TCEA2	507.497	1.11071	0.403869	2.75018	0.00595631
1373	ENO3	401.287	0.976659	0.355225	2.74941	0.00597021
1374	SPATA33	223.041	0.732625	0.266453	2.74954	0.00596782
1375	BRI3	919.771	1.28159	0.466379	2.74796	0.00599672
1376	DUS1L	2710.39	1.009	0.367067	2.74881	0.00598112
1377	INO80C	398.152	1.1	0.400342	2.74765	0.00600244
1378	MYB	26.1902	0.969739	0.352922	2.74774	0.0060007
1379	RP11-216L13.19	133.312	1.24047	0.451446	2.74776	0.00600038
1380	RUSC1	718.691	0.743178	0.270403	2.74841	0.00598851
1381	UQCRC1	3345	0.968923	0.352494	2.74876	0.00598208
1382	AMH	498.977	0.898263	0.327253	2.74486	0.0060537
1383	ATP5G3	3274.51	1.01356	0.36932	2.74438	0.00606249
1384	COX16	148.977	1.19673	0.435971	2.74498	0.00605146
1385	FLVCR1-AS1	110.291	0.977528	0.35622	2.74417	0.00606647
1386	KCNH3	1238	0.72488	0.26392	2.74659	0.00602192
1387	MPST	1828.89	1.12687	0.410662	2.74403	0.00606895
1388	PRR13	1759.01	1.18487	0.431646	2.74501	0.00605093
1389	RP11-663P9.2	32.7828	1.43183	0.52142	2.74601	0.00603244
1390	RP6-109B7.3	29.4166	1.42791	0.519865	2.7467	0.0060198
1391	RPP25	170.118	1.14371	0.416736	2.74444	0.00606145
1392	S100A4	6852.64	1.2228	0.445324	2.74586	0.00603523
1393	SDHAF1	267.417	1.22073	0.444401	2.74691	0.00601604
1394	TADA3	1743.36	0.963529	0.351118	2.74417	0.00606632
1395	TOMM40	835.119	1.10601	0.402883	2.74523	0.00604689
1396	UQCRH	2293.79	1.15324	0.420069	2.74535	0.00604461
1397	AC062017.1	25.5494	1.34728	0.491087	2.74345	0.00607965
1398	RPL5P22	19.2334	1.52508	0.555935	2.74328	0.00608293
1399	SCNM1	648.414	1.14807	0.418721	2.74185	0.00610944
1400	SMAP2	739.306	0.458596	0.16726	2.74181	0.00611015
1401	LMAN2	2864.94	1.03364	0.377182	2.74042	0.00613609
1402	TM7SF2	1034.12	1.10141	0.401903	2.74048	0.00613503
1403	TMEM86B	78.6558	1.31449	0.479676	2.74036	0.00613712
1404	TSR3	422.202	1.18113	0.430962	2.74069	0.00613111
1405	IDH1-AS1	11.9589	1.48944	0.543694	2.73949	0.0061535
1406	RPL34	7888.97	1.22093	0.445684	2.73945	0.0061542
1407	RP1-182O16.1	119.783	1.26567	0.462068	2.73913	0.00616018
1408	CHRD	604.744	0.625199	0.228402	2.73728	0.00619504
1409	RPS15A	703.679	1.1545	0.421752	2.73738	0.00619298
1410	ACAP3	1479.15	0.617773	0.225721	2.73688	0.00620241
1411	EIF5A	5864.88	1.07229	0.391866	2.73637	0.00621212
1412	FIS1	1257.54	1.15426	0.421954	2.73552	0.00622817
1413	LINC00622	26.1516	-1.01937	0.372608	-2.73577	0.0062234
1414	NAT6	153.737	1.04645	0.382445	2.73621	0.00621506
1415	RP11-517C16.2	55.1259	-1.05974	0.387403	-2.7355	0.00622847
1416	SMS	1346	1.19557	0.436961	2.73611	0.00621707
1417	HSPBP1	729.03	1.14212	0.417611	2.7349	0.00623993
1418	SCO2	172.909	1.35082	0.493987	2.73453	0.00624697
1419	TPM2	5476.31	1.16375	0.42566	2.73399	0.00625726
1420	UQCR10	1194.48	1.18466	0.433284	2.73415	0.00625411
1421	RP11-680G24.4	67.0963	1.13232	0.414312	2.73302	0.00627562
1422	TAGLN2	2696.01	1.07859	0.39462	2.73324	0.0062714
1423	AC093673.5	132.121	1.22802	0.449441	2.73233	0.00628889
1424	MMAB	388.516	1.10913	0.405882	2.73265	0.00628264
1425	RALY	2209.85	0.88825	0.325091	2.73231	0.00628916
1426	FOXO4	406.407	-0.488097	0.178659	-2.732	0.00629516
1427	RPL32	9492.6	1.25299	0.4587	2.73161	0.00630251
1428	TMEM208	554.593	1.14628	0.419602	2.73183	0.00629839
1429	ADAT3	127.112	0.986757	0.361769	2.72759	0.00637997
1430	AMDHD2	152.219	0.98632	0.361249	2.73031	0.00632753
1431	CCM2L	35.5642	1.12004	0.410565	2.72804	0.00637128
1432	KIAA1024	111.673	-1.05943	0.38792	-2.73105	0.00631329
1433	NPHS1	119.45	-0.661896	0.242685	-2.72739	0.00638383
1434	ODCP	13.0578	-1.47814	0.541781	-2.7283	0.00636622
1435	PRODH	154.328	0.61281	0.224429	2.73054	0.00632315
1436	RNF5	570.499	1.15383	0.422615	2.73021	0.00632937
1437	RP11-467L13.5	63.9273	1.1709	0.429176	2.72826	0.00636694
1438	RPL10AP2	91.4331	1.19182	0.436928	2.72772	0.00637746
1439	RUVBL2	4233.64	0.979829	0.359019	2.72919	0.00634907
1440	SH3BP1	356.548	0.91618	0.33575	2.72875	0.00635743
1441	SWI5	473.039	1.15834	0.424641	2.7278	0.00637582
1442	TTC17	3030.98	-0.854111	0.312868	-2.72994	0.00633464
1443	UQCRB	4378.4	1.20299	0.44093	2.72831	0.00636598
1444	ZNF425	50.7161	-0.789997	0.289563	-2.72823	0.00636743
1445	ZNF688	29.6987	1.26914	0.465313	2.72749	0.00638175
1446	RP11-1023L17.2	13.7591	1.2831	0.470591	2.72657	0.00639964
1447	RP4-803A2.1	14.9656	-1.22574	0.449694	-2.72572	0.00641615
1448	AC005255.3	48.4183	-0.922717	0.338955	-2.72224	0.00648414
1449	AP005482.1	27.0377	1.33427	0.489795	2.72415	0.00644679
1450	APEH	3447.88	0.794241	0.29181	2.72178	0.00649322
1451	CCND3	533.722	0.862646	0.316913	2.72203	0.00648826
1452	CTD-2561B21.10	16.7575	-1.19228	0.437576	-2.72475	0.00643508
1453	DAPK3	1746.71	0.977758	0.35919	2.72212	0.00648648
1454	FSTL4	26.8759	0.994538	0.365342	2.72221	0.0064846
1455	MIEN1	588.305	1.27656	0.468915	2.72236	0.00648174
1456	NDUFAB1	1308.55	1.12269	0.412282	2.72311	0.00646714
1457	PLA2G16	675.354	1.11186	0.408075	2.72464	0.00643725
1458	PRPH	338.603	1.30991	0.481154	2.72244	0.00648028
1459	RP11-234A1.1	39428.1	1.22521	0.449684	2.72459	0.00643813
1460	RPS20	25846.8	1.23177	0.452529	2.72197	0.00648937
1461	SAPCD1	77.4186	1.07733	0.395592	2.72333	0.00646284
1462	TREX1	103.741	1.05626	0.387701	2.72442	0.00644149
1463	TSEN54	1712.83	0.909936	0.334049	2.72396	0.00645053
1464	UQCR11	1978.95	1.1621	0.426867	2.72239	0.00648124
1465	CHMP2A	2686.2	1.13252	0.416191	2.72116	0.00650536
1466	EMID1	455.187	1.09623	0.402895	2.72089	0.00651058
1467	KDM6B	1804.74	-0.598038	0.219826	-2.7205	0.00651831
1468	RP11-466H18.1	21435.4	1.20072	0.441374	2.72042	0.00651983
1469	HAT1	632.011	0.442005	0.16252	2.7197	0.00653409
1470	KPNA2	2060.56	0.467844	0.172085	2.71868	0.00655433
1471	NRARP	220.237	0.912018	0.335498	2.7184	0.00655989
1472	RP11-525A16.4	114.061	1.11073	0.408557	2.71866	0.00655472
1473	RP5-854E16.2	208.608	1.29008	0.474443	2.71915	0.00654507
1474	RPL13P12	22660.9	1.19964	0.441302	2.71842	0.00655946
1475	WDR18	1158.93	1.09412	0.402491	2.71838	0.00656025
1476	PEMT	345.227	1.12864	0.415514	2.71624	0.0066028
1477	ZNF428	322.998	1.2609	0.464187	2.71636	0.00660033
1478	RP11-215A21.2	167.469	1.3175	0.485183	2.71548	0.00661801
1479	RP11-309L24.9	64.9977	-0.773239	0.284782	-2.7152	0.00662357
1480	C7orf50	868.925	1.09364	0.402859	2.71469	0.00663379
1481	RPL14	5970.99	1.24706	0.4594	2.71453	0.00663691
1482	NAA38	712.698	0.808713	0.298054	2.71331	0.00666151
1483	ATPIF1	1614.86	1.11829	0.412281	2.71244	0.00667903
1484	MRPS15	860.911	1.10169	0.406257	2.7118	0.00669182
1485	RP11-392P7.6	195.668	0.810092	0.298734	2.71175	0.00669291
1486	PRR5	336.027	1.14363	0.421822	2.71118	0.00670449
1487	SLC38A3	119.324	0.589934	0.217606	2.71101	0.00670779
1488	VPS9D1-AS1	329.295	1.07642	0.397122	2.71055	0.00671722
1489	AC005682.5	167.797	-0.547087	0.201871	-2.71009	0.00672657
1490	EZH2	1022.64	0.447217	0.165081	2.70908	0.00674701
1491	RRP7A	754.405	1.05287	0.388619	2.70925	0.00674356
1492	DNAJC1	961.435	0.847409	0.312908	2.70817	0.00676546
1493	GAS2L1	677.989	0.915705	0.338122	2.70821	0.00676472
1494	THSD1	63.6746	-0.715732	0.264284	-2.7082	0.00676503
1495	LRRC32	32.3168	0.880971	0.325357	2.7077	0.00677503
1496	GYS1	1152.21	0.610346	0.225438	2.70739	0.00678155
1497	RP5-1120P11.1	71.4222	1.09169	0.403302	2.70689	0.00679169
1498	ENTPD2	945.022	0.690213	0.255153	2.7051	0.0068284
1499	PHLDA3	887.14	1.04062	0.38471	2.70494	0.00683171
1500	MRPL40	568.612	1.14863	0.424679	2.70469	0.00683678
1501	KRT18P48	36.9095	1.09248	0.403988	2.70425	0.00684593
1502	MMP9	14.4842	1.27684	0.472341	2.70322	0.00686705
1503	PRDX4	2285.39	1.0614	0.392557	2.70382	0.00685471
1504	RP11-96K19.2	32.8937	-0.906174	0.335225	-2.70318	0.00686791
1505	RPS7	1188.62	1.11186	0.411277	2.70343	0.00686279
1506	CTD-2287O16.5	39.8186	1.17451	0.434634	2.7023	0.00688609
1507	GLDN	124.852	-0.639766	0.236765	-2.70211	0.00689015
1508	PPP1R14BP3	1252.02	1.16504	0.431104	2.70245	0.00688312
1509	TMEM8B	220.458	0.697752	0.258216	2.7022	0.00688824
1510	PSMA7	3167.65	1.01694	0.376433	2.70152	0.00690242
1511	APOPT1	214.585	1.22896	0.454986	2.7011	0.00691112
1512	ASB16-AS1	101.064	0.903056	0.33449	2.6998	0.00693813
1513	HLA-F	555.445	1.03767	0.384255	2.70048	0.00692403
1514	KHK	123.459	0.878877	0.325543	2.69973	0.00693967
1515	RP11-134G8.8	44.131	1.19352	0.442066	2.69986	0.00693679
1516	SLC2A4	109.293	0.761174	0.281929	2.69988	0.00693652
1517	IL1A	15.2554	-1.13531	0.420625	-2.69909	0.00695289
1518	SLC29A4	941.993	0.744507	0.275875	2.69871	0.00696086
1519	CECR5	985.293	0.809858	0.300211	2.69763	0.00698353
1520	MRPL43	1169.66	1.09216	0.404933	2.69714	0.00699383
1521	RP11-421F16.3	242.97	0.828461	0.307134	2.69739	0.00698846
1522	XXyac-YRM2039.2	331.834	1.18818	0.440543	2.69709	0.00699493
1523	AC016734.2	337.666	1.16601	0.432706	2.69469	0.00704551
1524	ARF5	1635.5	0.90253	0.334947	2.69455	0.00704841
1525	EVA1B	191.79	1.18295	0.439068	2.69423	0.0070551
1526	ZCCHC2	601.592	-0.770981	0.286155	-2.69428	0.0070541
1527	POLR2E	2092.64	0.994061	0.369028	2.69373	0.00706574
1528	SHISA8	31.415	0.960638	0.356612	2.69379	0.00706452
1529	SH2B2	148.953	1.01679	0.377518	2.69335	0.00707386
1530	HSP90AA1	36767.7	-0.383546	0.142433	-2.69282	0.00708512
1531	RPS18	3630.17	0.974336	0.361829	2.69281	0.00708526
1532	ABHD11	1533.39	1.05977	0.394488	2.68646	0.00722145
1533	ABHD17A	1168.83	0.771085	0.286529	2.69112	0.00712122
1534	AC093106.5	13.7964	1.36537	0.507223	2.69185	0.00710558
1535	AIM1	750.513	-0.784377	0.291918	-2.68698	0.0072102
1536	ALDH4A1	397.701	1.04519	0.388294	2.69174	0.00710802
1537	C22orf23	243.825	-0.610386	0.226876	-2.6904	0.00713669
1538	C6orf99	80.9447	1.19711	0.445063	2.68975	0.00715062
1539	CCDC24	580.341	1.01791	0.378646	2.68828	0.00718207
1540	CENPQ	118.27	0.626674	0.233165	2.68769	0.00719491
1541	DYRK4	294.596	1.05691	0.392564	2.69232	0.00709575
1542	HLA-DRB1	303.236	1.19466	0.444503	2.68764	0.00719596
1543	IER2	4242.29	1.25256	0.466063	2.68753	0.00719828
1544	JAM3	31.2963	1.29205	0.480584	2.6885	0.00717739
1545	NPAS1	131.161	1.08236	0.402434	2.68954	0.00715512
1546	PA2G4	1155.27	1.08611	0.40384	2.68946	0.00715674
1547	PEBP1	2953.68	0.925739	0.344579	2.68658	0.00721868
1548	POMP	2105.65	1.08804	0.404477	2.69	0.00714528
1549	POMZP3	101.677	1.06809	0.397267	2.6886	0.00717525
1550	PSD	257.558	0.948041	0.352702	2.68794	0.00718945
1551	RBBP8NL	24.3029	1.13229	0.421325	2.68746	0.00719987
1552	RP11-467J12.1	27.7074	1.24204	0.462348	2.68639	0.00722294
1553	RP3-340B19.2	768.759	1.33618	0.496814	2.68951	0.00715577
1554	RPS15AP38	313.145	1.23438	0.458704	2.69102	0.00712348
1555	SDSL	433.152	1.16051	0.431753	2.68789	0.0071904
1556	SOCS1	60.2738	1.17141	0.435565	2.6894	0.0071581
1557	TLDC1	1405.71	-0.590797	0.219469	-2.69194	0.00710374
1558	TPRKB	425.553	0.98752	0.367396	2.68789	0.00719054
1559	TUT1	450.851	1.07963	0.401155	2.69131	0.00711723
1560	ZNF580	311.399	1.1849	0.441015	2.68675	0.00721499
1561	LIMA1	3352.83	-0.843205	0.313947	-2.68582	0.0072353
1562	MSRB2	416.001	1.24736	0.464497	2.68539	0.00724453
1563	PMF1	186.418	1.10994	0.413392	2.68495	0.00725399
1564	HMGN3	581.916	1.03371	0.385113	2.68416	0.00727113
1565	TMEM249	44.1834	1.12744	0.420266	2.68267	0.00730363
1566	CTNNBL1	898.617	0.896527	0.334221	2.68244	0.0073088
1567	PDZD7	758.957	0.414376	0.154492	2.68219	0.00731426
1568	AP1S2	290.235	0.52257	0.19486	2.68178	0.00732324
1569	TMEM219	1091.8	1.17563	0.438482	2.68113	0.00733736
1570	MCL1	4082.91	-0.454814	0.16971	-2.67995	0.00736326
1571	QDPR	516.78	0.868522	0.324081	2.67995	0.00736325
1572	STIM2	1272.42	0.405199	0.151181	2.68022	0.00735744
1573	LFNG	102.892	0.837287	0.312571	2.67871	0.00739053
1574	RP11-95D17.1	169.409	1.03492	0.386327	2.67887	0.00738709
1575	TCOF1	1496.84	0.554767	0.20715	2.6781	0.0074041
1576	TMEM59L	1346.81	0.992606	0.370597	2.6784	0.00739757
1577	YDJC	715.061	1.04057	0.388521	2.67828	0.00740015
1578	ELOF1	1077.36	1.01971	0.380911	2.67702	0.00742794
1579	ID1	4451.68	1.07236	0.400563	2.67713	0.00742562
1580	RPS11	27439.4	1.21516	0.453959	2.6768	0.00743297
1581	CHEK1	271.387	0.51731	0.193278	2.67651	0.00743922
1582	ECI2	573.761	1.11118	0.415186	2.67635	0.00744299
1583	CCDC71L	201.87	1.04973	0.392501	2.67446	0.00748497
1584	CDIPT-AS1	15.4665	1.23147	0.460204	2.67592	0.00745247
1585	CDK5R2	66.6243	0.872471	0.326204	2.67462	0.00748149
1586	DLG5-AS1	17.9492	1.3116	0.490307	2.67507	0.00747137
1587	ECHS1	911.897	1.12501	0.420529	2.67523	0.00746787
1588	FBXO30	496.524	-1.03626	0.387547	-2.6739	0.0074975
1589	NAPSA	108.977	0.974161	0.364306	2.67402	0.00749488
1590	NFKBIB	1022.22	0.950195	0.355361	2.67389	0.00749771
1591	RELB	536.136	0.893917	0.33425	2.6744	0.00748638
1592	RP4-758J18.10	41.1092	1.11693	0.41753	2.67508	0.00747104
1593	RPL35P2	319.043	1.18219	0.441935	2.67503	0.00747223
1594	TXNL4A	1456.13	1.03757	0.388063	2.67372	0.00750159
1595	LIMD2	152.028	1.06405	0.39801	2.67343	0.0075081
1596	SLC25A33	189.913	1.01896	0.381285	2.67244	0.00753015
1597	GULP1	1131.45	-1.01505	0.379989	-2.67125	0.00755695
1598	TIMM23	478.474	1.02604	0.384085	2.67138	0.00755399
1599	NDUFB2	489.042	1.20084	0.449624	2.67076	0.00756805
1600	RP11-53B5.1	14.81	1.36661	0.511752	2.67046	0.00757467
1601	RP11-722E23.2	59.2075	1.25732	0.470798	2.67062	0.00757108
1602	RP11-396K3.1	45.8923	-0.901693	0.337722	-2.66992	0.00758683
1603	PPP1R16A	679.833	1.14187	0.427791	2.66924	0.0076024
1604	RPL7AP30	1111.16	1.23039	0.461005	2.66892	0.00760946
1605	TPX2	1307.99	0.512272	0.191945	2.66885	0.00761123
1606	PLEKHO1	246.623	1.11236	0.416907	2.66814	0.00762732
1607	ULBP1	874.173	-0.645017	0.241735	-2.66828	0.00762403
1608	PRNP	3927.28	-0.603068	0.226053	-2.66781	0.00763463
1609	CARD8	162.648	-0.626444	0.234865	-2.66725	0.00764739
1610	DDX49	821.581	0.986468	0.369942	2.66655	0.00766353
1611	ING2	131.681	0.968364	0.363087	2.66703	0.00765246
1612	NHP2L1	3442.12	0.974154	0.365352	2.66634	0.00766815
1613	NT5DC2	1316	0.744048	0.279042	2.66643	0.00766608
1614	RP5-827C21.4	31.2405	1.29901	0.487134	2.66664	0.00766145
1615	SERPINE1	3132.83	-0.524333	0.196646	-2.66637	0.00766741
1616	LMNB1	527.765	0.604243	0.226659	2.66587	0.00767897
1617	CDKL1	70.4462	-0.834214	0.313	-2.66522	0.00769372
1618	IKZF4	175.345	-1.01136	0.379458	-2.66527	0.00769271
1619	TBCB	1316.14	0.994408	0.373156	2.66486	0.00770206
1620	RIN1	1317.38	1.07713	0.404287	2.66427	0.00771558
1621	DERA	220.842	0.507397	0.190496	2.66355	0.00773213
1622	PET100	72.195	1.29643	0.486756	2.6634	0.00773553
1623	RP11-496I9.1	64.9203	0.860301	0.323007	2.66341	0.00773522
1624	RP11-841C19.3	54.585	1.2956	0.486535	2.66291	0.00774671
1625	SLC4A11	506.604	0.652168	0.244904	2.66295	0.00774592
1626	TRIM15	350.11	0.902339	0.338821	2.66317	0.00774074
1627	EIF4A3	3448.31	0.639311	0.240111	2.66257	0.00775462
1628	RP11-968A15.2	23.9327	1.21222	0.455384	2.66196	0.00776867
1629	RHOV	194.034	1.16558	0.437952	2.66144	0.00778074
1630	C16orf91	225.444	1.0145	0.381353	2.66028	0.00780766
1631	CHCHD2	3469.13	1.07471	0.404272	2.65837	0.00785193
1632	CIB2	390.122	0.977791	0.367769	2.65871	0.00784405
1633	CYC1	4107.04	1.03914	0.390735	2.65944	0.00782709
1634	FBXL6	673.327	0.867836	0.326284	2.65975	0.00781981
1635	FRG1	612.132	0.989409	0.371952	2.66004	0.00781304
1636	FUT8	846.073	-0.618683	0.232658	-2.65919	0.00783283
1637	LEPREL2	429.059	0.951323	0.357837	2.65854	0.00784802
1638	LINC00087	58.3462	0.775994	0.291828	2.65908	0.00783536
1639	RBP7	459.732	1.16579	0.438341	2.65955	0.00782447
1640	RP1-181J22.1	35.9087	1.24753	0.469294	2.65832	0.00785317
1641	RPL6P27	15436.4	1.20433	0.452995	2.65859	0.00784686
1642	SLC2A8	244.569	0.823881	0.309929	2.65829	0.00785388
1643	SMDT1	557.948	1.16581	0.438097	2.66107	0.00778925
1644	SNX22	181.58	0.959966	0.360861	2.66021	0.00780922
1645	GSDMD	1287.7	1.02641	0.38617	2.65793	0.00786219
1646	DPP7	3268.41	1.09209	0.41093	2.6576	0.00786988
1647	LSR	7493.39	0.832824	0.313517	2.65639	0.00789822
1648	NPIPB5	393.392	-0.575345	0.216601	-2.65625	0.00790149
1649	NT5C	1051.73	1.17966	0.444179	2.65582	0.00791157
1650	NUDT2	774.733	1.0687	0.402269	2.65668	0.00789148
1651	PGLS	542.923	1.21412	0.457136	2.65592	0.00790925
1652	THAP3	379.929	1.0604	0.399283	2.65577	0.00791272
1653	ZNRD1	253.392	1.22346	0.46063	2.65606	0.00790585
1654	TMEM189	795.97	1.07225	0.403779	2.65554	0.00791812
1655	GOLGA6L2	14.629	1.10959	0.417954	2.65481	0.00793525
1656	HSPA9	9530.43	-0.461155	0.173734	-2.65437	0.00794556
1657	POLR2H	2160.29	1.0487	0.395045	2.65463	0.00793959
1658	RHNO1	218.976	0.590033	0.222289	2.65434	0.00794626
1659	TNNT1	3963.45	1.16397	0.438422	2.65491	0.00793294
1660	AC074389.9	232.299	1.19534	0.450397	2.65396	0.00795534
1661	ANXA3	2584.36	-0.38778	0.14621	-2.65221	0.00799677
1662	GPS1	1572.21	0.862715	0.325265	2.65235	0.00799346
1663	HMGB3	571.536	0.718191	0.270708	2.65301	0.0079777
1664	MRPL2	846.54	1.06612	0.401882	2.65281	0.0079824
1665	RP11-140K17.3	41.5167	1.28885	0.485937	2.65229	0.00799479
1666	TSPO	1330.7	1.18221	0.4457	2.65249	0.0079901
1667	RTN4R	387.303	1.01562	0.383099	2.65107	0.00802366
1668	VWA5B2	497.354	0.622522	0.234806	2.65122	0.0080202
1669	FAM46B	452.018	0.830678	0.313502	2.64967	0.00805693
1670	LRRC3DN	268.974	0.783688	0.295823	2.64918	0.0080687
1671	MRPS26	990.888	0.997355	0.376528	2.64882	0.00807729
1672	PTPRCAP	66.8073	1.08289	0.408793	2.64898	0.0080734
1673	SMPD2	193.819	0.865791	0.32684	2.64897	0.00807373
1674	ZNF137P	48.9089	-0.876744	0.330979	-2.64895	0.00807435
1675	CERS5	1426.11	0.915792	0.345967	2.64705	0.00811966
1676	STAC3	160.668	1.13066	0.427344	2.64578	0.00815017
1677	RP11-192N10.2	47.2084	1.10423	0.417441	2.64523	0.00816344
1678	CHCHD6	479.522	1.11506	0.421593	2.64488	0.0081719
1679	NR2F1	538.866	0.530368	0.200568	2.64432	0.00818542
1680	AC013449.1	223.736	1.20119	0.454286	2.64412	0.0081903
1681	CDKN1C	369.734	0.921602	0.34863	2.6435	0.00820546
1682	RAB11B-AS1	29.8897	1.1753	0.444569	2.64368	0.008201
1683	RP11-160O5.1	112.095	0.946042	0.357867	2.64356	0.00820404
1684	RBM8B	461.437	0.968965	0.366592	2.64317	0.00821337
1685	APOO	206.091	0.975424	0.369125	2.64253	0.008229
1686	RP11-318L16.6	22.002	1.24169	0.469903	2.64245	0.00823095
1687	ACD	762.191	1.03453	0.391628	2.64161	0.00825131
1688	AP003733.1	17.738	1.24768	0.472669	2.63965	0.00829929
1689	CCDC107	29.6881	0.963221	0.364867	2.63992	0.00829245
1690	CTDSP1	918.596	0.780153	0.295519	2.63994	0.008292
1691	FAM20C	363.107	0.936671	0.354845	2.63966	0.0082988
1692	LHFPL2	672.077	-0.853072	0.322959	-2.64143	0.00825578
1693	MANF	6855.44	1.0711	0.405703	2.64011	0.00828799
1694	MRPS17	482.226	1.18015	0.446902	2.64074	0.00827252
1695	RPL34P33	23.6863	1.38673	0.525289	2.63993	0.00829223
1696	RPL37A	29565.4	1.20392	0.456037	2.63996	0.00829156
1697	SH2D2A	45.8924	1.25933	0.476679	2.64188	0.00824481
1698	TMEM37	90.421	0.945583	0.358205	2.63978	0.00829596
1699	WASH7P	334.512	0.980581	0.371287	2.64103	0.00826535
1700	PIGB	137.005	-0.912368	0.345707	-2.63913	0.00831179
1701	LINC00886	39.8517	-0.901532	0.341782	-2.63774	0.00834604
1702	DCLK1	117.063	0.803825	0.304807	2.63716	0.00836044
1703	RPA2	967.117	0.792668	0.300671	2.63633	0.00838079
1704	APEX2	707.344	0.781977	0.296722	2.63539	0.00840412
1705	TINCR	288.747	0.606184	0.230002	2.63556	0.0083999
1706	PSMB6	1351.02	1.10578	0.419716	2.6346	0.00842376
1707	LHB	45.3351	1.30154	0.494095	2.63418	0.00843407
1708	RRAS	2127.96	1.09855	0.417056	2.63406	0.00843703
1709	GUCY2D	24.6833	1.3036	0.495015	2.63346	0.00845202
1710	PYCR2	891.261	0.998495	0.379179	2.6333	0.00845585
1711	RPL41	3452.94	1.19271	0.452948	2.63321	0.00845829
1712	AL353898.3	17.1921	1.30115	0.494208	2.6328	0.00846851
1713	PACSIN3	962.512	1.03701	0.393953	2.63232	0.0084805
1714	TMEM39A	982.378	-0.625794	0.237811	-2.63148	0.00850134
1715	ESAM	385.271	0.819704	0.31156	2.63097	0.00851419
1716	RP5-1028K7.2	33.5726	1.15428	0.438707	2.6311	0.00851095
1717	AP1B1	1467.17	0.456404	0.173571	2.6295	0.00855105
1718	BRF2	99.8696	-0.942325	0.358378	-2.62942	0.00855312
1719	EXOSC1	523.522	0.887321	0.337457	2.62943	0.00855276
1720	GS1-124K5.4	34.7497	1.14478	0.435337	2.62963	0.00854768
1721	HTR7	400.527	-0.74742	0.284148	-2.63039	0.00852881
1722	JUND	4508.96	1.11231	0.423038	2.62934	0.008555
1723	RP11-452F19.3	45.3216	1.14458	0.435149	2.63032	0.00853043
1724	RPL30P4	63.4887	1.41022	0.536164	2.63021	0.00853321
1725	ATP5L	705.211	1.12459	0.42799	2.62762	0.0085984
1726	CCDC74A	216.442	0.887438	0.337753	2.62747	0.00860216
1727	ZNF503-AS2	54.9638	0.935813	0.356115	2.62784	0.00859289
1728	VGF	4008.6	0.925566	0.352334	2.62695	0.00861529
1729	PCBP4	902.223	0.978784	0.372705	2.62616	0.0086353
1730	ADORA1	72.4084	0.751358	0.286347	2.62394	0.0086918
1731	ARMC5	320.144	1.02987	0.392484	2.62398	0.00869087
1732	C21orf33	1769.84	0.915777	0.348901	2.62475	0.00867121
1733	CTD-2031P19.4	32.1123	1.08518	0.413273	2.62582	0.00864414
1734	JAG2	2039.55	0.618988	0.235834	2.62468	0.00867316
1735	PLEKHA4	498.222	0.875815	0.333628	2.62512	0.00866175
1736	PPP4C	2195.19	1.01211	0.385463	2.62569	0.00864734
1737	PSMB4	3208.69	1.03468	0.394137	2.62517	0.00866065
1738	SART1	1595.86	0.872561	0.332421	2.62487	0.00866828
1739	SMIM4	210.59	1.11144	0.423512	2.62433	0.00868185
1740	SUSD2	1245.46	0.685729	0.261321	2.62408	0.00868823
1741	NAA16	455.935	-0.868119	0.330906	-2.62346	0.00870412
1742	TUSC2	718.831	1.04806	0.399508	2.62338	0.00870622
1743	ACTBP2	55.6415	-0.769041	0.293201	-2.62291	0.00871812
1744	N4BP2L1	15.0877	-1.11482	0.425068	-2.62268	0.0087242
1745	ARPC1B	1547.97	1.08498	0.413845	2.6217	0.00874934
1746	RPS20P14	190.66	1.30014	0.496061	2.62093	0.008769
1747	AC069213.1	37.075	-1.15297	0.440016	-2.62028	0.00878567
1748	RP11-2H8.2	12.5076	-1.36571	0.521258	-2.62003	0.00879226
1749	PADI3	180.71	0.637918	0.2435	2.61979	0.00879846
1750	MAD1L1	560.047	0.814951	0.311135	2.61928	0.00881147
1751	TXNP6	135.867	1.23242	0.470511	2.61932	0.00881046
1752	AKR1C1	63.2877	0.874591	0.334005	2.6185	0.0088318
1753	LLPH	555.066	1.02068	0.389812	2.6184	0.00883419
1754	RPS3	24286.5	1.13863	0.434902	2.61812	0.00884154
1755	TRAPPC1	924.079	1.02651	0.392147	2.61766	0.00885343
1756	MRPS23	1749.34	0.857848	0.327763	2.61728	0.00886339
1757	TFPT	154.649	1.01834	0.389091	2.61723	0.00886476
1758	C1orf145	32.6375	-0.843891	0.322511	-2.61662	0.00888039
1759	ETHE1	610.224	1.19507	0.456733	2.61657	0.00888183
1760	FAM212A	48.7352	1.27848	0.488628	2.61646	0.00888461
1761	SS18L2	401.267	1.07298	0.410171	2.61593	0.00889837
1762	METRNL	1228.37	1.06985	0.409022	2.61564	0.00890606
1763	KCNK7	48.9205	1.19771	0.457984	2.61518	0.00891815
1764	SNCG	1649.44	1.15041	0.439945	2.61488	0.00892582
1765	TAX1BP3	17.9528	1.39036	0.531702	2.61492	0.00892489
1766	RAB4B	110.367	0.999222	0.382167	2.61462	0.0089327
1767	PPIAP31	94.2997	1.04639	0.400282	2.61413	0.00894543
1768	EIF4EBP1	1760.93	1.15199	0.440769	2.6136	0.00895937
1769	UQCRFS1	1148.42	1.07085	0.409712	2.61367	0.0089576
1770	CASP4	302.599	-0.508355	0.19459	-2.61245	0.00898967
1771	FKBP2	2689.94	1.18304	0.452862	2.61236	0.00899197
1772	GS1-393G12.12	20.1222	1.27507	0.488033	2.61266	0.008984
1773	ZMYM5	376.712	-0.688664	0.263598	-2.61255	0.00898687
1774	CTC-575D19.1	5488.88	1.1836	0.453308	2.61104	0.00902683
1775	INO80	960.682	-0.716461	0.274298	-2.61198	0.00900197
1776	KRT18P65	113.578	1.27203	0.487136	2.61123	0.00902163
1777	LINC01023	13.851	1.28562	0.492323	2.61133	0.00901905
1778	MALAT1	27318.9	1.30294	0.49903	2.61095	0.00902917
1779	RPL5P34	1618.39	1.15225	0.441188	2.61171	0.00900905
1780	SYT5	88.1007	1.02757	0.393434	2.61179	0.00900704
1781	PCYT2	1050.67	0.852883	0.326792	2.60987	0.00905775
1782	SLC39A3	420.825	1.15611	0.443009	2.60967	0.00906287
1783	TSSC4	525.274	1.15745	0.44348	2.60992	0.00905645
1784	UBE2M	1082.48	1.07787	0.41305	2.60953	0.00906678
1785	UBXN1	2744.07	1.06365	0.407508	2.61014	0.00905064
1786	TUFM	4598.67	0.860238	0.329682	2.6093	0.00907287
1787	COX7B	1652.37	0.946835	0.362911	2.609	0.00908072
1788	BLVRA	667.58	0.995091	0.381568	2.6079	0.00910995
1789	PRRX2	239.361	1.15445	0.442645	2.60807	0.00910554
1790	FAM13A	253.952	-0.847611	0.325088	-2.60733	0.00912512
1791	YIF1B	1514.78	1.01896	0.390776	2.60752	0.00912015
1792	SORBS3	861.03	1.02	0.391235	2.60713	0.00913059
1793	FAUP1	251.294	1.27134	0.487681	2.6069	0.00913666
1794	ECI1	1420.42	1.1322	0.434444	2.60608	0.00915841
1795	OR51Q1	13.2904	1.3706	0.525944	2.60598	0.0091611
1796	CPT1C	388.524	1.03065	0.395592	2.60533	0.00917856
1797	CTD-2270N23.1	1477.48	1.13027	0.433929	2.60473	0.00919473
1798	MRPL36	427.295	0.968916	0.371938	2.60505	0.00918613
1799	SRM	974.479	1.10883	0.42569	2.60478	0.00919324
1800	HMCES	1223.58	0.785769	0.301725	2.60425	0.00920747
1801	PLGRKT	305.181	0.856309	0.32888	2.60372	0.00922193
1802	STARD10	1089.7	1.15536	0.443941	2.6025	0.00925465
1803	ARHGAP22	267.16	0.719726	0.276608	2.60197	0.009269
1804	COX5A	2379.77	1.05715	0.406295	2.60193	0.00926994
1805	EGLN3	323.455	0.719076	0.276371	2.60185	0.00927218
1806	PSMB1	5059.42	1.03767	0.398851	2.60164	0.00927785
1807	FAM216A	201.143	0.732255	0.281486	2.60139	0.0092846
1808	TMEM255B	128.336	1.06819	0.410699	2.60091	0.00929765
1809	VEGFB	526.952	1.10919	0.42649	2.60074	0.00930225
1810	MMP24-AS1	530.991	1.13546	0.436821	2.59937	0.00933954
1811	RPL24	1749.43	1.18289	0.455066	2.59937	0.0093394
1812	TMEM177	303.207	0.699688	0.269156	2.59956	0.0093343
1813	GART	2810.46	-0.528655	0.203409	-2.59897	0.00935032
1814	CLDN12	1050.5	-0.672894	0.259089	-2.59715	0.00940011
1815	GNB2	2587.69	1.02947	0.396377	2.59721	0.00939845
1816	MAFA	144.958	1.04926	0.404022	2.59704	0.00940306
1817	NOP10	1679.37	1.17565	0.452588	2.59762	0.00938711
1818	PDLIM1	1619.58	0.901138	0.346988	2.59703	0.0094034
1819	ZC3H11A	3303.08	-0.679687	0.261644	-2.59776	0.00938352
1820	ATP6V0E1	2116.85	1.05449	0.406079	2.59677	0.00941046
1821	AMMECR1L	795.018	-0.513445	0.19777	-2.59616	0.00942708
1822	GMPR	560.045	0.901312	0.347185	2.59606	0.00943002
1823	RP4-740C4.7	13.3521	1.19341	0.459751	2.59577	0.00943803
1824	REEP6	965.716	0.976199	0.376169	2.59511	0.00945602
1825	RP11-40C6.2	597.303	1.14661	0.441903	2.59471	0.00946704
1826	SCARNA9	42.843	1.21012	0.466399	2.59461	0.00946995
1827	FIBP	1389.86	0.985643	0.379933	2.59426	0.00947958
1828	NPIPB15	101.405	1.12778	0.434777	2.59393	0.00948848
1829	UBALD1	811.988	0.938615	0.361894	2.59362	0.00949717
1830	TBXAS1	51.5689	0.902536	0.348038	2.59321	0.00950853
1831	UNKL	470.556	-0.465425	0.179468	-2.59336	0.00950436
1832	MRPS21	1594.09	1.04823	0.404283	2.59281	0.00951963
1833	FAM83G	1373.65	-0.684372	0.264041	-2.59192	0.0095442
1834	RP1-92O14.3	36.9516	1.10132	0.424876	2.59209	0.00953956
1835	RP3-334F4.1	32.087	-1.40851	0.543362	-2.59222	0.00953597
1836	ATP6V0B	2219.09	1.032	0.398267	2.59122	0.00956352
1837	GGCT	730.4	0.843623	0.325595	2.59102	0.00956921
1838	NDUFA6	778.269	0.998401	0.385318	2.59111	0.00956668
1839	RPL18AP3	27447.1	1.12444	0.434041	2.59064	0.00957983
1840	LCN12	139.974	0.999323	0.385783	2.59038	0.00958712
1841	ACYP1	223.77	0.852676	0.329205	2.5901	0.00959469
1842	AKAP3	41.0013	-0.84667	0.326959	-2.58953	0.00961071
1843	ALPK1	1039.68	-0.676076	0.261183	-2.58851	0.00963917
1844	RPS3AP6	18585.8	1.15714	0.447098	2.58811	0.00965049
1845	SNTA1	497.389	1.00134	0.386891	2.58819	0.00964829
1846	RP11-428P16.2	13.2481	-1.34818	0.520992	-2.58771	0.00966165
1847	KLHL31	65.4189	-0.995328	0.384671	-2.58748	0.00966813
1848	SPACA6P	61.4853	1.20361	0.465251	2.58702	0.00968097
1849	RP11-577H5.1	30.7677	1.35832	0.525292	2.58584	0.00971424
1850	CYP4F25P	12.798	1.28974	0.498889	2.58523	0.00973139
1851	VWA1	418.535	0.788185	0.304888	2.58517	0.00973321
1852	C15orf41	222.428	-0.530788	0.205363	-2.58464	0.00974819
1853	SHF	142.31	0.888715	0.343831	2.58475	0.00974509
1854	SIGIRR	1138.29	1.06876	0.413632	2.58385	0.00977053
1855	ZNF131	885.47	-0.777247	0.300826	-2.58371	0.00977438
1856	RPS5	21227.3	1.12195	0.43432	2.58324	0.00978764
1857	CLN6	744.098	0.672374	0.260338	2.58269	0.00980325
1858	CHORDC1	1429.49	-0.940467	0.364193	-2.58233	0.00981345
1859	CCDC121	57.5083	-1.01491	0.393103	-2.58178	0.00982916
1860	RP13-444K19.1	61.4406	1.10856	0.429401	2.58164	0.00983334
1861	AKAP12	58142.6	-1.02892	0.398644	-2.58104	0.00985025
1862	TMEM106C	1584.82	0.627658	0.243222	2.5806	0.00986291
1863	VAMP8	909.639	1.12306	0.435221	2.58043	0.0098678
1864	SLC25A39	5548.75	0.941936	0.365058	2.58024	0.00987321
1865	TRMT112	2280.37	1.02059	0.395601	2.57984	0.00988474
1866	CENPO	142.89	0.585366	0.226918	2.57964	0.00989047
1867	AGAP1-IT1	12.0056	1.28547	0.498357	2.57941	0.00989695
1868	BCAR3	1180.36	-0.384566	0.149104	-2.57918	0.00990351
1869	RP11-431K24.1	43.7353	0.834512	0.323572	2.57906	0.00990685
1870	ASPSCR1	984.289	0.85788	0.332683	2.57867	0.00991803
1871	KRT8P33	455.297	0.905001	0.350991	2.57842	0.00992541
1872	ACBD4	469.019	0.926297	0.359529	2.57642	0.00998294
1873	C16orf52	649.923	-0.755701	0.29316	-2.57778	0.00994387
1874	C17orf97	16.5292	1.16631	0.452609	2.57685	0.00997042
1875	CDKN2AIPNL	530.928	1.03987	0.403591	2.57655	0.00997932
1876	GNMT	23.1304	-0.990529	0.384395	-2.57685	0.00997056
1877	ICAM3	167.118	0.893114	0.346463	2.57781	0.00994293
1878	LAMTOR1	1090.66	1.01721	0.394659	2.57744	0.00995347
1879	PLLP	147.296	0.95303	0.369747	2.57752	0.00995131
1880	SCARA3	275.708	0.462878	0.179639	2.57671	0.00997461
1881	TSFM	317.173	1.01097	0.392386	2.57647	0.00998161
1882	KRT18P10	122.005	1.04666	0.406435	2.57523	0.0100173
1883	PPP1R26-AS1	73.513	-0.757277	0.294046	-2.57537	0.0100133
1884	GFPT1	2206.43	-0.826309	0.3209	-2.57497	0.0100248
1885	AIP	1292.99	1.00321	0.389735	2.57408	0.0100506
1886	COX7CP1	350.836	1.23598	0.480337	2.57315	0.0100778
1887	NSMAF	341.456	-0.507828	0.197306	-2.5738	0.0100587
1888	RP3-460G2.2	133.594	1.18388	0.46009	2.57315	0.0100777
1889	SELO	571.178	1.03657	0.402767	2.57362	0.0100639
1890	ZNF674	197.749	-0.916422	0.356125	-2.57331	0.0100731
1891	RHOF	176.941	-0.665997	0.258849	-2.57292	0.0100845
1892	SNRPD1	830.285	0.903089	0.351065	2.57243	0.0100989
1893	CSNK1G3	926.119	-0.786928	0.306123	-2.57062	0.0101515
1894	GPN3	601.771	0.425791	0.165601	2.57119	0.010135
1895	NDUFB3	691.823	0.938667	0.36509	2.57106	0.0101389
1896	RP11-170M17.2	830.981	1.08949	0.423809	2.57071	0.0101489
1897	RPL12P4	8513.11	1.16214	0.45203	2.57094	0.0101423
1898	ZSWIM5	33.7207	-0.974226	0.378893	-2.57124	0.0101334
1899	RP13-36G14.4	26.2815	-0.973328	0.378673	-2.57037	0.0101591
1900	BCAT2	788.716	0.98996	0.385191	2.57005	0.0101684
1901	CTD-2161E19.1	127.187	1.01642	0.395691	2.56873	0.0102072
1902	GAREM	266.941	-0.685425	0.266782	-2.56923	0.0101924
1903	MORF4L2	4935.07	-0.352493	0.137229	-2.56865	0.0102094
1904	PLIN2	937.546	-0.682127	0.265524	-2.56898	0.0101998
1905	RP11-49I11.1	68.3407	1.08208	0.421211	2.56898	0.0101999
1906	TMED7	2576.39	-0.727029	0.283126	-2.56787	0.0102326
1907	RP11-498D10.6	22.3595	1.20478	0.469294	2.56722	0.0102518
1908	CAPN2	8048.57	-0.589662	0.229741	-2.56664	0.0102689
1909	C19orf82	96.2347	0.751089	0.292717	2.56593	0.01029
1910	FKBP14	636.236	-0.928121	0.361695	-2.56603	0.010287
1911	CETN3	644.118	0.612922	0.238927	2.56531	0.0103085
1912	CPSF3	1037.34	0.545068	0.212508	2.56493	0.0103196
1913	APOBEC3C	525.166	0.628826	0.245237	2.56415	0.0103428
1914	CDK9	1404.65	0.789117	0.308072	2.56147	0.0104231
1915	DEGS2	36.7332	0.963426	0.375753	2.56399	0.0103477
1916	EMC8	754.679	0.941268	0.367194	2.56341	0.0103651
1917	GOLPH3L	587.709	-0.618835	0.241566	-2.56176	0.0104142
1918	KLRC2	52.7272	1.19256	0.465262	2.56321	0.0103709
1919	KRT19	37022.1	0.980295	0.382488	2.56294	0.0103789
1920	MDH2	5917.19	0.97007	0.378588	2.56234	0.010397
1921	RNASET2	347.636	0.960711	0.374643	2.56434	0.0103373
1922	RP11-368P15.3	122.36	1.19544	0.466703	2.56146	0.0104233
1923	RP11-571L19.8	20.6206	1.25351	0.489257	2.56207	0.0104051
1924	SAT2	1298.93	1.11627	0.435575	2.56276	0.0103843
1925	SUV420H2	368.274	0.852052	0.33265	2.56141	0.0104248
1926	TMEM203	518.327	0.898345	0.350634	2.56206	0.0104053
1927	TP53I3	149.822	0.916787	0.357634	2.56348	0.010363
1928	WBSCR22	2636.34	0.920438	0.359351	2.56139	0.0104254
1929	WDR25	253.875	0.91055	0.355215	2.56338	0.0103659
1930	WDR90	444.366	0.464799	0.181358	2.56288	0.0103807
1931	TOMM7	3377.32	1.12243	0.438371	2.56047	0.0104532
1932	RP11-309L24.4	18.8711	-1.04115	0.406677	-2.56013	0.0104633
1933	COQ4	602.338	0.792412	0.309637	2.55916	0.0104924
1934	KCTD1	214.943	-0.629057	0.245856	-2.55864	0.0105082
1935	CITED1	20.7436	1.30128	0.508727	2.55793	0.0105299
1936	FASTK	1313.95	0.996662	0.389656	2.5578	0.0105337
1937	PPIAP29	204.879	1.06395	0.41597	2.55776	0.0105347
1938	PSMD4	2480.39	1.05503	0.412458	2.55791	0.0105303
1939	SLC12A8	314.717	-0.47008	0.183813	-2.55738	0.0105464
1940	DHODH	307.991	0.603109	0.235857	2.5571	0.0105549
1941	KIAA2013	1463.35	0.78435	0.306836	2.55625	0.0105807
1942	NSMCE1	1611.97	1.10758	0.433308	2.5561	0.0105853
1943	CCER2	51.459	1.21894	0.476938	2.55577	0.0105953
1944	HOXC9	120.153	0.957943	0.374893	2.55525	0.0106112
1945	RP11-115D19.1	302.596	0.540198	0.211389	2.55547	0.0106044
1946	RPUSD1	1158.2	1.00465	0.393163	2.55529	0.0106098
1947	AC006042.6	18.644	-1.09265	0.427641	-2.55507	0.0106168
1948	ACOX2	72.2712	0.894408	0.350109	2.55466	0.0106292
1949	DDX3Y	16.2059	-1.09272	0.427889	-2.55375	0.0106571
1950	KLF16	682.904	0.82604	0.323406	2.55419	0.0106435
1951	LMBRD1	617.138	-0.575384	0.225369	-2.55307	0.0106777
1952	2019-03-05	1305.27	-0.51893	0.203194	-2.55387	0.0106533
1953	NXN	2071.21	0.725083	0.283996	2.55315	0.0106755
1954	PELP1	1917.02	0.968023	0.379172	2.55299	0.0106801
1955	RP13-258O15.1	152.093	1.18975	0.465956	2.55334	0.0106694
1956	RPL23A	526.814	1.14564	0.448689	2.55331	0.0106704
1957	TRAPPC6B	885.777	-0.396299	0.155203	-2.55343	0.0106667
1958	MRPL13	673.924	0.863087	0.338138	2.55247	0.0106962
1959	SH3BGRL3	2300.24	1.10969	0.434733	2.55259	0.0106926
1960	RAD51C	646.375	0.735855	0.28834	2.55204	0.0107093
1961	RPL7A	6913.17	1.09169	0.427759	2.55211	0.0107072
1962	SLC43A2	239.467	0.630069	0.246929	2.55162	0.0107223
1963	BDH1	476.557	0.591867	0.232075	2.55033	0.0107621
1964	CDCP1	11876.8	-0.460281	0.18048	-2.55032	0.0107625
1965	CLGN	231.112	-0.637903	0.250112	-2.55047	0.0107578
1966	KPTN	543.546	0.908036	0.356093	2.55	0.0107724
1967	FZD7	480.749	-0.551537	0.216486	-2.54768	0.0108442
1968	PA2G4P4	720.794	0.716934	0.28144	2.54738	0.0108535
1969	PPM1G	4096.95	0.719001	0.28224	2.54748	0.0108504
1970	PPP2R2C	1018.35	-0.444368	0.17439	-2.54813	0.0108304
1971	RP11-278A23.2	56.2453	1.02014	0.40039	2.54788	0.0108381
1972	TIMM17B	321.213	0.953187	0.374181	2.5474	0.0108529
1973	COX17	277.638	1.07457	0.42191	2.54693	0.0108675
1974	RPS18P9	1366.61	1.0611	0.416712	2.54635	0.0108855
1975	DBI	1278.84	0.952485	0.374189	2.54547	0.0109132
1976	GNS	2443.15	-0.598942	0.235301	-2.54543	0.0109143
1977	ASPHD1	416.102	1.00753	0.396062	2.54386	0.0109635
1978	CHKB-AS1	30.873	1.17959	0.463657	2.54409	0.0109562
1979	RPL4	28265.1	1.1214	0.440728	2.54443	0.0109455
1980	TMEM251	144.146	1.1061	0.434786	2.544	0.0109591
1981	UROS	761.482	0.658012	0.25863	2.54422	0.0109521
1982	RPSAP58	18900	1.14339	0.449514	2.54362	0.0109709
1983	ADRA2C	423.485	1.05198	0.413635	2.54325	0.0109826
1984	LYPLAL1	479.912	0.880062	0.346037	2.54326	0.0109824
1985	BATF3	61.1457	1.15372	0.453699	2.54291	0.0109935
1986	NT5E	2985.98	-0.691992	0.272189	-2.54232	0.011012
1987	ENY2	1164.08	0.917387	0.36099	2.54131	0.0110438
1988	SNAPC2	868.474	0.948955	0.37346	2.54098	0.0110542
1989	STXBP2	1234.55	1.09316	0.430471	2.53946	0.0111024
1990	TFEB	168.644	0.905545	0.356595	2.53942	0.0111035
1991	BBS12	94.8504	-0.577501	0.227475	-2.53875	0.0111251
1992	MRPS28	247.54	1.10189	0.434007	2.53888	0.0111209
1993	RNPEP	983.481	0.765935	0.30171	2.53865	0.0111282
1994	RPS6	45525.5	1.08299	0.426563	2.53887	0.011121
1995	C5orf45	1070.47	-0.834367	0.328718	-2.53824	0.011141
1996	ARPC3	752.255	1.05782	0.416799	2.53796	0.0111501
1997	PFDN5	4779.2	1.04208	0.410755	2.53698	0.0111814
1998	SERINC2	2220.31	0.948277	0.373765	2.53709	0.0111778
[truncated: 2,555 more rows]
