# Supplementary material for: ALKBH4 Functions as a Suppressor of Colorectal Cancer Metastasis via Competitively Binding to WDR5
Source: Front Cell Dev Biol. 2020 May 14;8:293. doi: 10.3389/fcell.2020.00293 (PMC7240015; doi:10.3389/fcell.2020.00293)
Supplement: Supplementary file 3 [file Table_2.XLSX]

## Sheet: Table S2
Supplementary Table S2.Clinial information of 52 CRC patients in Renji Cohort 1(fresh tissues)
Patients	Gender	Age	Metastasis
1	female	54	1
2	male	59	0
3	female	60	0
4	female	51	0
5	male	81	0
6	male	89	0
7	male	72	1
8	female	66	0
9	female	69	0
10	male	74	0
11	male	84	1
12	male	77	0
13	female	43	1
14	female	75	0
15	male	78	1
16	female	74	1
17	female	57	1
18	male	70	0
19	male	57	1
20	male	65	0
21	female	73	0
22	male	69	0
23	female	72	1
24	female	63	0
25	male	46	0
26	male	71	1
27	female	71	0
28	female	57	0
29	male	49	0
30	female	54	0
31	female	53	0
32	male	54	0
33	male	65	0
34	male	81	0
35	female	66	0
36	female	57	0
37	male	51	0
38	male	57	0
39	male	64	0
40	male	61	0
41	male	58	0
42	female	76	0
43	male	51	1
44	male	57	0
45	male	64	0
46	female	64	0
47	male	30	0
48	male	62	0
49	male	65	0
50	female	48	0
51	male	74	0
52	female	65	0
