# Supplementary material for: ALKBH4 Functions as a Suppressor of Colorectal Cancer Metastasis via Competitively Binding to WDR5
Source: Front Cell Dev Biol. 2020 May 14;8:293. doi: 10.3389/fcell.2020.00293 (PMC7240015; doi:10.3389/fcell.2020.00293)
Supplement: Supplementary file 4 [file Table_3.XLSX]

## Sheet: Table S3
Supplementary Table S3. Clinial information of 121 CRC patients in Renji Cohort 2(paraffin tissues)
Patients	Gender	Age	AJCC	Recurrent or nonrecurrent	RFS time (months)
1	male	73	Ⅲ	nonrecurrent	51
2	male	73	Ⅳ	recurrent	9
3	male	65	Ⅳ	recurrent	20
4	male	60	Ⅲ	recurrent	13
5	male	55	Ⅱ	recurrent	8
6	female	62	Ⅲ	nonrecurrent	29
7	male	55	Ⅲ	recurrent	7
8	male	63	Ⅲ	recurrent	20
9	male	62	Ⅱ	recurrent	37
10	male	42	Ⅲ	nonrecurrent	29
11	male	77	Ⅱ	nonrecurrent	25
12	male	68	Ⅲ	recurrent	21
13	male	65	Ⅱ	nonrecurrent	21
14	female	54	Ⅱ	nonrecurrent	65
15	male	54	Ⅲ	recurrent	8
16	male	32	Ⅱ	nonrecurrent	57
17	male	48	Ⅲ	nonrecurrent	57
18	male	74	Ⅲ	recurrent	19
19	female	54	Ⅲ	nonrecurrent	56
20	male	51	Ⅱ	nonrecurrent	53
21	male	54	Ⅱ	nonrecurrent	50
22	female	64	Ⅱ	nonrecurrent	44
23	male	59	Ⅱ	recurrent	7
24	male	64	Ⅱ	nonrecurrent	43
25	female	68	Ⅲ	nonrecurrent	43
26	male	62	Ⅲ	recurrent	15
27	male	64	Ⅱ	nonrecurrent	42
28	male	68	Ⅱ	recurrent	13
29	male	65	Ⅲ	nonrecurrent	39
30	female	39	Ⅲ	recurrent	28
31	female	62	Ⅱ	recurrent	16
32	female	60	Ⅱ	nonrecurrent	39
33	male	42	Ⅲ	nonrecurrent	38
34	female	55	Ⅲ	recurrent	10
35	female	66	Ⅱ	nonrecurrent	37
36	female	73	Ⅲ	nonrecurrent	37
37	male	44	Ⅱ	nonrecurrent	37
38	female	61	Ⅲ	recurrent	10
39	female	68	Ⅱ	nonrecurrent	36
40	male	79	Ⅲ	recurrent	13
41	female	73	Ⅲ	recurrent	7
42	male	63	Ⅱ	nonrecurrent	37
43	female	59	Ⅱ	recurrent	17
44	male	66	Ⅱ	nonrecurrent	36
45	male	58	Ⅳ	recurrent	17
46	male	61	Ⅳ	recurrent	21
47	female	64	Ⅱ	nonrecurrent	36
48	male	44	Ⅱ	nonrecurrent	36
49	female	46	Ⅱ	recurrent	15
50	female	61	Ⅱ	nonrecurrent	35
51	female	50	Ⅲ	nonrecurrent	33
52	male	52	Ⅱ	recurrent	7
53	male	44	Ⅱ	nonrecurrent	30
54	male	71	Ⅲ	recurrent	20
55	male	59	Ⅲ	recurrent	9
56	male	58	Ⅱ	recurrent	7
57	female	57	Ⅱ	nonrecurrent	30
58	male	54	Ⅱ	recurrent	19
59	male	42	Ⅲ	recurrent	42
60	male	64	Ⅱ	recurrent	7
61	female	58	Ⅲ	nonrecurrent	29
62	female	76	Ⅱ	nonrecurrent	28
63	male	71	Ⅲ	recurrent	22
64	female	56	Ⅲ	recurrent	31
65	female	73	Ⅲ	recurrent	7
66	male	55	Ⅱ	recurrent	11
67	male	72	Ⅲ	recurrent	7
68	female	76	Ⅱ	nonrecurrent	29
69	female	64	Ⅲ	recurrent	12
70	female	61	Ⅱ	recurrent	19
71	male	55	Ⅱ	nonrecurrent	28
72	male	63	Ⅱ	recurrent	7
73	male	72	Ⅱ	recurrent	25
74	male	53	Ⅱ	recurrent	22
75	female	55	Ⅱ	nonrecurrent	28
76	female	64	Ⅲ	nonrecurrent	28
77	female	57	Ⅲ	recurrent	19
78	male	68	Ⅲ	recurrent	35
79	male	69	Ⅲ	recurrent	12
80	male	63	Ⅲ	recurrent	8
81	male	58	Ⅲ	nonrecurrent	28
82	male	48	Ⅱ	nonrecurrent	27
83	female	45	Ⅲ	recurrent	14
84	male	59	Ⅱ	nonrecurrent	26
85	male	68	Ⅲ	recurrent	18
86	female	66	Ⅲ	recurrent	10
87	male	57	Ⅱ	nonrecurrent	26
88	male	54	Ⅲ	recurrent	7
89	male	60	Ⅲ	recurrent	16
90	female	55	Ⅱ	recurrent	22
91	female	51	Ⅲ	recurrent	32
92	female	61	Ⅲ	recurrent	11
93	male	77	Ⅲ	recurrent	30
94	male	45	Ⅱ	nonrecurrent	26
95	male	68	Ⅲ	nonrecurrent	25
96	male	64	Ⅲ	recurrent	13
97	male	63	Ⅲ	recurrent	17
98	male	62	Ⅳ	nonrecurrent	10
99	male	63	Ⅲ	nonrecurrent	25
100	female	67	Ⅱ	nonrecurrent	23
101	male	66	Ⅳ	recurrent	13
102	male	62	Ⅱ	nonrecurrent	23
103	male	63	Ⅲ	recurrent	7
104	male	58	Ⅱ	nonrecurrent	23
105	male	39	Ⅲ	nonrecurrent	22
106	male	72	Ⅲ	recurrent	33
107	male	70	Ⅱ	nonrecurrent	20
108	male	60	Ⅱ	recurrent	16
109	male	38	Ⅲ	nonrecurrent	19
110	male	41	Ⅲ	recurrent	20
111	male	62	Ⅲ	recurrent	8
112	male	75	Ⅲ	recurrent	18
113	male	65	Ⅲ	recurrent	20
114	female	51	Ⅲ	nonrecurrent	43
115	male	60	Ⅲ	recurrent	7
116	female	75	Ⅳ	nonrecurrent	8
117	male	78	Ⅲ	recurrent	7
118	male	53	Ⅱ	recurrent	7
119	male	69	Ⅱ	recurrent	13
120	female	65	Ⅲ	recurrent	7
121	male	70	Ⅳ	recurrent	7
